# Supplementary material for: Structure-guided and phage-assisted evolution of a therapeutic anti-EGFR antibody to reverse acquired resistance
Source: Nat Commun. 2022 Jul 30;13:4431. doi: 10.1038/s41467-022-32159-6 (PMC9338999; doi:10.1038/s41467-022-32159-6)
Supplement: Supplementary file 4 — Supplementary Data 1 [file 41467_2022_32159_MOESM4_ESM.xlsx]

## Sheet: Supplementary Data 1
Residue	A	C	D	E	F	G	H	I	K	L	M	N	P	Q	R	S	T	V	W	Y
C-D1	-9.422	-9.491	NaN	-9.269	-30.241	-9.635	-9.359	-9.172	-9.372	-9.375	-9.365	-10.956	-9.388	-9.196	-9.357	-9.308	-9.122	-9.175	-9.398	-9.425
C-S26	-13.598	-13.573	-13.575	-13.628	-13.573	-13.599	-13.567	-13.602	-13.579	-13.611	-13.57	-13.579	-13.796	-13.588	-13.577	NaN	-13.645	-13.594	-13.58	-13.589
C-Q27	-10.468	-10.164	-7.73	-12.011	-8.468	-10.018	-7.929	-0.271	-6.026	-9.666	-11.181	-8.272	-7.554	NaN	-6.638	-9.937	-10.416	-11.448	-6.049	-8.405
C-S28	-12.615	-12.777	-12.511	-11.094	-12.342	-12.288	-12.732	-12.443	-12.2	-12.258	-12.185	-13.003	-7.397	-12.687	-12.441	NaN	-33.343	-11.155	-12.055	-12.076
C-T31	-11.497	-11.497	-11.977	-11.502	-11.494	-11.515	-11.499	-11.399	-11.498	-11.495	-11.498	-11.501	-11.748	-11.5	-11.509	-11.457	NaN	-11.471	-11.499	-11.27
C-N32	-181.404	-182.122	-179.341	-182.346	-183.697	-180.789	-181.981	-183.285	-179.773	-180.292	-181.257	NaN	-178.834	-181.148	-176.969	-181.149	-181.84	-182.709	-177.533	-183.603
C-H34	-177.962	-177.953	-177.986	-178.15	-183.973	-177.72	NaN	-177.994	-177.723	-183.924	-183.941	-177.98	-178.487	-178.034	-183.696	-177.962	-177.97	-177.71	-184.703	-184.063
C-Y50	-13.224	-13.396	-16.476	-13.075	-12.235	-15.2	-11.086	-13.651	-8.914	-12.796	-13.878	-12.934	-13.22	-13.11	-9.213	-13.034	-12.844	-13.439	-11.953	NaN
C-E53	-8.702	-8.701	-9.923	NaN	-7.583	-8.726	-8.012	-8.493	-7.605	-8.03	-8.143	-7.721	-8.742	-10.411	-7.457	-8.7	-8.722	-8.56	-7.712	-7.537
C-N91	-186.283	-185.734	-186.058	-209.654	-182.114	-223.29	-184.756	-187.948	-187.023	-183.107	-186.904	NaN	-185.85	-186.09	-176.372	-185.978	-185.177	-186.756	-186.693	-184.1
C-N92	-42.78	-19.402	-17.514	-15.819	-16.793	-182.795	-19.208	-8.789	-39.601	157.943	-21.761	NaN	-21.68	-17.543	-17.1	-19.815	-18.045	-17.445	-14.306	-17.572
C-N93	-20.332	-20.956	-20.586	-14.009	-2.785	-20.031	-10.058	-1.65	67.611	4.023	7.444	NaN	-6.124	-11.331	-4.18	-19.555	-14.587	7.277	72.32	7.017
C-W94	-201.483	-42.609	-36.996	-42.408	-24.822	-27.591	-18.568	0.025	-27.989	-1.009	-3.013	-36.067	85.432	-40.85	-31.752	-208.848	-40.648	-35.676	NaN	-26.54
C-P95	-23.956	-24.266	-26.932	-22.301	-19.52	-186.141	-21.682	-47.498	17.015	29.354	-23.158	-25.769	NaN	-22.876	-37.46	-24.075	-25.152	-26.513	-22.976	-21.988
C-T96	-196.444	-221.641	-192.973	-179.586	-194.4	-194.957	-192.218	-186.227	-185.277	-190.822	-190.567	-188.722	-183.141	-171.591	-174.083	-197.437	NaN	-182.967	-25.473	-195.648
D-N31	-12.283	-12.231	-12.086	-12.238	-12.345	-12.152	-12.189	-11.332	-12.219	-12.457	-12.665	NaN	-12.176	-12.354	-12.899	-12.17	-12.188	-11.157	-12.643	-12.446
D-H35	-176.35	-176.641	-177.475	-175.253	-178.042	-176.857	NaN	-176.099	-176.052	-177.773	-176.604	-198.098	-176.683	-176.258	-175.024	-176.268	-176.716	-176.086	-183.274	-176.37
D-W47	-186.837	-226.075	-184.865	-184.797	-228.265	-187.328	-222.306	-218.486	-193.445	-217.928	-184.365	-185.3	-184.743	-186.858	-185.833	-186.714	-187.153	-218.071	NaN	-227.27
D-G49	-19.471	-19.212	-19.231	-19.656	-19.958	NaN	-19.157	-19.25	-19.393	-19.471	-19.615	-19.216	-18.964	-19.378	-19.964	-19.292	-19.252	-19.48	-20.044	-19.929
D-V50	-180.546	-180.367	-183.381	-184.205	-184.539	-180.707	-184.056	-182.555	-182.85	-181.566	-185.639	-180.617	-212.727	-183.852	-181.319	-184.002	-179.517	NaN	-182.813	-184.029
D-W52	-9.722	-10.277	-9.759	-29.555	-10.226	-9.668	-11.336	-10.858	-8.072	-9.211	-12.421	-31.775	-10.294	-11.61	-9.822	-9.747	-10.257	-10.898	NaN	-9.516
D-S53	-13.563	-12.815	-13.98	-13.762	2.769	-13.038	10.299	-11.222	-0.307	-9.889	-21.403	-11.133	-14.056	-12.57	-12.382	NaN	-13.423	-13.242	13.649	-8.309
D-G54	-10.683	-3.77	3.342	12.356	27.597	NaN	42.346	98.555	138.431	603.942	30.314	13.427	-1.71	7.983	88.31	-9.567	47.106	82.412	138.744	21.92
D-G55	-12.644	-12.397	-13.354	-12.557	-13.958	NaN	-12.594	-33.341	-12.141	-33.829	-12.326	-12.157	74.082	-13.071	-12.238	-12.145	-12.387	-12.719	-13.066	-13.862
D-N56	-11.537	-7.093	-9.139	-4.705	38.196	-10.661	-4.829	-9.606	-2.681	14.118	-9.594	NaN	-11.333	-6.324	-2.746	-10.978	-5.356	-6.648	-10.362	-9.839
D-T57	-12.094	-12.069	-11.513	-12.092	-11.986	-32.807	-12.108	-12.169	-10.939	-11.997	-12.11	-11.791	-10.974	-11.862	-12.018	-12.053	NaN	-12.06	-12.291	-12.015
D-D58	-24.144	-23.358	NaN	-21.461	-76.383	-25.759	-15.781	-3.549	-19.747	-25.236	-22.134	-23.285	-12.82	-21.449	-19.617	-24.337	-18.515	-14.409	-185.829	-48.279
D-Y59	-18.757	-18.614	-18.712	-18.626	-18.681	-18.818	-18.524	-18.554	-18.634	-18.494	-18.623	-18.662	-20.886	-18.936	-18.471	-18.605	-18.515	-18.54	-18.641	NaN
D-N60	-17.343	-18.69	-20.927	-20.018	-19.04	-23.535	-24.594	-21.059	-20.341	-21.613	-19.354	NaN	-20.324	-20.07	-19.877	-18.438	-16.327	48.815	-18.529	-18.624
D-T61	-19.316	-19.461	-15.134	-19.288	-19.278	-19.052	-19.342	-15.9	-19.094	-19.683	-19.503	-19.341	-21.739	-19.335	-19.588	-19.181	NaN	-19.46	-19.379	-19.307
D-N73	-11.998	-11.997	-12.009	-12.098	-11.998	-12.008	-32.671	-12.004	-11.785	-11.994	-12.015	NaN	-11.999	-12.073	-11.968	-11.998	-11.998	-11.998	-12.008	-11.998
D-T100	-176.072	-176.073	-174.809	-176.111	-176.05	-176.198	-176.038	-176.381	-176.143	-176.189	-176.471	-175.836	-197.343	-175.538	-176.016	-176.052	NaN	-176.149	-177	-176.036
D-Y101	-10.16	-10.688	-27.642	-8.596	-12.152	-174.496	-31.18	-9.027	-7.06	-0.713	-10.951	-9.415	-10.277	-9.706	-6.62	-8.825	-8.939	-8.077	-12.149	NaN
D-Y102	-176.057	-176.768	-177.252	-174.762	-202.618	-174.939	-177.114	-193.309	-172.747	-168.303	-176.785	-177.507	-174.464	-175.182	-192.57	-173.976	-173.512	-174.441	-177.751	NaN
D-D103	-178.765	-179.814	NaN	-176.708	-173.117	-179.358	-179.242	-181.105	-170.904	-179.067	-199.335	-200.015	-180.284	-177.405	-175.99	-178.47	-200.213	-179.719	-179.264	-170.047
D-Y104	-230.031	-224.324	-222.972	-222.685	-189.223	-232.805	-202.923	-224.735	-206.319	-215.838	-234.074	-222.47	-231.479	-223.754	-204.328	-228.106	-223.651	-224.628	-169.489	NaN
