# Supplementary material for: Structure-guided and phage-assisted evolution of a therapeutic anti-EGFR antibody to reverse acquired resistance
Source: Nat Commun. 2022 Jul 30;13:4431. doi: 10.1038/s41467-022-32159-6 (PMC9338999; doi:10.1038/s41467-022-32159-6)
Supplement: Supplementary file 5 — Supplementary Data 2 [file 41467_2022_32159_MOESM5_ESM.xlsx]

## Sheet: Supplementary Data 2
Residue	A	C	D	E	F	G	H	I	K	L	M	N	P	Q	R	S	T	V	W	Y
C-D1	47.148	47.206	NaN	47.228	47.02	46.959	47.198	47.54	48.801	47.347	47.203	45.586	46.561	47.565	48.065	47.245	47.532	47.537	46.184	47.063
C-I2	43.764	43.816	42.087	44.833	47.053	42.809	48.176	NaN	51.354	45.467	45.489	43.519	43.481	44.152	52.094	43.863	43.891	43.45	46.739	47.915
C-Q27	45.063	45.023	45.286	42.848	46.091	45.256	45.554	44.776	47.163	46.038	42.481	45.574	45.196	NaN	46.562	45.216	45.098	44.892	45.387	45.769
C-S28	43.721	43.707	43.652	44.091	43.731	43.694	43.69	43.485	43.604	43.599	43.712	43.744	43.744	42.653	43.611	NaN	43.494	43.364	43.759	43.74
C-N32	-138.857	-136.402	-137.546	-139.063	-137.594	-138.463	-138.114	-134.549	-137.155	-137.729	-141.78	NaN	-126.896	-138.866	-136.702	-138.009	-140.332	-142.768	-139.069	-141.549
C-H34	-130.478	-130.517	-130.526	-130.824	-128.552	-130.586	NaN	-129.978	-128.118	-131.834	-130.204	-128.813	-130.837	-130.298	-130.488	-130.473	-130.493	-130.091	-129.594	-129.557
C-K49	-131.334	-131.652	-132.165	-126.946	-133.275	-131.63	-132.543	-133.814	NaN	-132.2	-131.303	-133.257	-126.381	-130.259	-130.563	-125.694	-132.4	-132.345	-126.486	-131.406
C-Y50	40.126	39.55	39.317	40.176	41.787	40.84	42.131	39.888	43.772	39.659	38.951	41.446	40.104	40.461	43.116	40.172	40.201	39.679	41.191	NaN
C-E53	44.301	43.999	43.371	NaN	43.662	44.179	44.206	46.62	45.359	43.082	43.685	44.155	44.489	43.607	43.29	44.304	44.111	44.067	41.185	44.423
C-N91	-111.457	-111.086	-111.039	-122.758	-127.095	-164.898	-113.235	-112.636	-112.186	-131.671	-102.681	NaN	-124.868	-109.205	-94.444	-111.449	-110.586	-111.483	-33.584	-105.582
C-N92	4.047	3.661	4.432	4.781	3.003	-139.786	4.338	-146.631	6.101	173.856	2.16	NaN	-145.96	3.724	4.799	3.828	3.612	3.973	7.673	3.096
C-N93	4.713	3.937	3.17	3.48	9.274	5.091	5.92	3.952	7.512	3.95	2.438	NaN	9.098	5.281	9.202	5.119	4.454	4.048	16.63	11.058
C-W94	-25.141	-25.618	-23.921	-21.327	-151.203	-23.827	-25.537	-90.71	-1.563	6.471	3.756	-153.491	57.516	-20.424	-17.585	-23.436	-22.321	-25.49	NaN	-21.23
C-P95	-147.189	-148.034	-149.072	-147.751	-146.514	-137.906	-144.826	-148.776	-134.96	-35.781	-66.036	-146.313	NaN	-143.346	-138.203	-146.281	-147.226	-147.693	-144.578	-145.55
C-T96	-152.752	-141.004	-150.397	-149.313	-138.09	-138.59	-142.572	-144.74	-146.517	-148.778	-132.065	-145.834	-146.475	-145.313	-149.772	-148.246	NaN	-111.49	-148.323	-145.383
D-N31	43.402	43.445	43.263	42.28	43.411	43.459	43.292	43.915	43.463	43.267	43.073	NaN	43.452	43.053	43.025	43.417	43.441	44.028	43.138	43.386
D-H35	-128.957	-130.051	-130.496	-129.895	-127.699	-128.595	NaN	-129.884	-129.912	-128.163	-130.461	-130.841	-129.353	-129.784	-129.897	-129.055	-128.969	-130.943	-126.459	-128.537
D-W47	-134.818	-128.399	-133.099	-125.118	-133.438	-147.702	-118.128	-132.983	-124.678	-129.763	-126.778	-132.507	-122.653	-124.914	-141.191	-129.107	-125.45	-125.577	NaN	-117.402
D-G49	41.793	42.404	42.055	42.202	41.776	NaN	42.599	41.626	40.478	41.195	41.322	41.934	41.612	41.737	41.351	42.049	43.191	41.475	41.971	41.662
D-V50	-126.013	-125.665	-119.824	-126.965	-128.54	-110.763	-125.356	-117.88	-125.135	-122.314	-122.912	-123.068	-121.581	-116.193	-127.737	-126.936	-123.434	NaN	-125.166	-125.591
D-W52	44.691	44.214	44.827	45.097	44.306	44.889	42.796	44	47.321	45.681	42.804	45.084	44.695	42.475	44.708	44.484	43.938	43.654	NaN	44.817
D-S53	40.965	40.967	41.524	40.857	48.829	41.091	48.596	43.112	58.694	51.56	53.597	46.134	40.979	40.828	41.656	NaN	40.709	42.346	47.183	55.932
D-G54	48.654	59.871	67.439	80.908	88.46	NaN	79.698	149.756	171.059	516.842	102.055	69.57	55.783	75.352	151.704	48.064	89.991	139.793	140.418	99.267
D-G55	40.795	41.009	39.516	40.888	40.241	NaN	40.955	40.787	41.034	40.482	41.039	41.099	63.465	40.634	41.089	41.399	40.905	40.752	38.203	40.171
D-N56	42.936	45.848	46.655	51	104.641	43.968	46.2	48.748	52.971	76.628	44.925	NaN	42.492	50.216	53.401	43.641	49.106	47.885	44.445	45.425
D-T57	42.899	42.883	43.456	42.983	41.83	42.835	43.151	42.739	42.967	42.911	42.934	43.068	45.929	42.935	41.853	43.107	NaN	42.818	42.442	42.848
D-D58	-146.196	-25.533	NaN	-142.82	-131.13	-147.623	-63.024	-140.415	-141.18	-143.204	-26.682	-147.359	13.645	-143.73	-140.265	-146.665	-20.288	-139.447	-134.281	-98.399
D-Y59	42.036	42.051	42.204	42.123	42.081	41.823	42.127	42.08	42.019	42.023	41.998	41.973	42.343	41.958	40.878	42.151	42.14	42.081	42.071	NaN
D-N60	43.396	40.368	40.459	41.247	40.772	40.539	43.31	78.44	43.34	39.987	40.495	NaN	61.05	41.409	41.435	43.321	51.062	78.286	43.211	43.331
D-T100	-129.627	-128.435	-127.815	-128.866	-129.555	-128.301	-129.145	-130.029	-128.995	-128.985	-129.161	-128.649	-127.412	-129.631	-130.633	-128.276	NaN	-128.322	-130.075	-129.493
D-Y101	45.128	44.421	48.299	46.638	42.9	-128.057	44.652	46.961	48.212	54.346	44.795	46.18	44.969	45.713	48.986	46.095	48.644	47.542	53.153	NaN
D-Y102	-139.534	-139.165	-138.334	-138.779	-143.644	-137.292	-140.613	-110.34	-134.404	-124.539	-137.61	-139.921	-117.246	-137.084	-130.158	-137.695	-130.304	-132.02	-134.601	NaN
D-D103	-132.242	-126.227	NaN	-135.386	-97.603	-129.59	-120.178	-138.85	-119.538	-114.001	-137.713	-143.061	-136.862	-123.634	-128.273	-128.207	-132.96	-126.947	-116.87	-89.441
D-Y104	-171.437	-167.738	-167.975	-159.597	-157.337	-171.116	-149.989	-167.434	-151.613	-159.15	-156.16	-165.144	-167.773	-159.806	-137.387	-169.874	-168.159	-170.894	-93.743	NaN
D-E105	-131.001	-131.002	-130.76	NaN	-126.488	-130.991	-129.154	-130.888	-131.684	-131.606	-123.229	-131.03	-130.779	-130.954	-127.694	-131.011	-131.03	-130.966	-128.355	-126.067
