# Supplementary material for: Structure-guided and phage-assisted evolution of a therapeutic anti-EGFR antibody to reverse acquired resistance
Source: Nat Commun. 2022 Jul 30;13:4431. doi: 10.1038/s41467-022-32159-6 (PMC9338999; doi:10.1038/s41467-022-32159-6)
Supplement: Supplementary file 6 — Supplementary Data 3 [file 41467_2022_32159_MOESM6_ESM.xlsx]

## Sheet: Supplementary Data 3
Residue	A	C	D	E	F	G	H	I	K	L	M	N	P	Q	R	S	T	V	W	Y
C-D1	-73.614	-74.037	NaN	-74.484	-73.616	-73.792	-71.773	-73.931	-73.678	-73.721	-73.74	-75.02	-73.548	-73.695	-73.573	-73.568	-73.796	-73.926	-73.724	-73.593
C-S26	-71.195	-71.187	-71.154	-71.229	-71.149	-71.222	-71.192	-71.157	-71.192	-71.147	-71.146	-71.204	-71.22	-71.153	-71.145	NaN	-71.16	-71.126	-71.153	-71.158
C-Q27	-68.029	-68.489	-65.882	-70.411	-67.756	-67.49	-66.472	-59.353	-64.376	-67.846	-69.386	-66.757	-65.498	NaN	-65.418	-67.467	-68.332	-50.74	-67.135	-67.449
C-S28	-71.119	-71.33	-70.9	-69.694	-70.607	-70.725	-71.487	-69.495	-70.663	-70.639	-70.735	-71.357	-66.208	-70.824	-70.916	NaN	-71.507	-69.004	-70.497	-70.51
C-T31	-70.835	-70.607	-70.889	-70.609	-70.567	-70.813	-70.611	-70.437	-70.611	-70.609	-70.611	-70.35	-70.706	-70.61	-70.608	-70.495	NaN	-70.543	-70.61	-69.85
C-N32	-121.079	-121.943	-118.066	-117.994	-120.746	-120.431	-120.454	-122.532	-119.67	-116.991	-120.053	NaN	-121.927	-114.487	-117.286	-120.738	-120.769	-121.977	-113.328	-121.813
C-H34	-114.221	-114.21	-114.165	-114.03	-114.25	-113.445	NaN	-114.115	-113.08	-114.268	-114.154	-114.251	-115.116	-114.291	-114.545	-114.264	-114.196	-114.076	-114.942	-114.292
C-Y50	-69.657	-69.727	-72.919	-69.517	-70.902	-69.881	-69.85	-69.558	-67.954	-69.542	-70.479	-69.254	-69.282	-70.5	-67.46	-69.436	-69.533	-69.949	-70.736	NaN
C-E53	-67.883	-67.806	-68.9	NaN	-66.689	-67.908	-67.635	-67.764	-67.196	-67.459	-67.634	-66.399	-67.506	-67.858	-67.851	-67.889	-67.87	-67.807	-67.369	-67.151
C-N91	-128.244	-128.151	-128.081	-128.828	-123.722	-165.413	-126.398	-130.782	-128.415	-131.251	-129.382	NaN	-127.794	-128.467	-124.074	-127.84	-129.65	-130.11	5.305	-123.576
C-N92	-83.712	-83.752	-82.016	-81.233	-82.244	-124.33	-82.246	-70.128	-80.725	-69.837	-86.264	NaN	-84.178	-82.749	-80.864	-84.425	-81.562	-82.284	-81.092	-81.669
C-N93	-84.597	-85.111	-84.95	-81.323	-74.956	-84.776	-78.067	-66.846	-12.762	-63.149	-68.641	NaN	-78.848	-79.264	-50.291	-83.953	-76.986	-56.752	-45.111	-73.204
C-W94	-89.273	-90.003	-85.791	-83.563	-84.63	-88.373	-83.842	-25.943	-42.249	-66.069	-66.731	-85.439	195.307	-83.076	-64.159	-86.608	-83.17	-75.79	NaN	-85.666
C-P95	-86.408	-85.954	-85.613	-85.298	-83.252	-132.759	-85.358	-84.941	-36.657	-88.041	-85.7	-86.28	NaN	-85.917	-44.286	-86.158	-83.68	-85.358	-85.537	-85.162
C-T96	-137.694	-137.751	-136.629	-129.642	-139.238	-136.986	-136.165	-133.938	-117.057	-122.689	-129.731	-134.918	-113.207	-125.061	-128.346	-137.239	NaN	-136.298	-139.338	-140.187
D-T30	-70.608	-70.651	-70.608	-70.608	-70.652	-70.651	-70.608	-70.651	-70.608	-70.608	-70.608	-70.651	-70.647	-70.608	-70.608	-70.608	NaN	-70.651	-70.662	-70.652
D-N31	-70.641	-70.559	-70.741	-70.631	-70.522	-70.57	-70.681	-70.756	-70.555	-70.572	-70.715	NaN	-70.581	-70.603	-70.444	-70.477	-70.526	-70.754	-70.829	-70.59
D-W47	-151.683	-152.206	-152.719	-151.931	-151.233	-151.644	-151.002	-152.449	-149.842	-151.684	-151.125	-151.716	-151.367	-151.233	-145.507	-151.734	-151.937	-152.55	NaN	-151.324
D-V50	-133.705	-133.67	-131.159	-134.763	-29.929	-135.354	-134.357	-136.079	-116.753	-133.59	-133.094	-133.26	-118.943	-128.797	-127.337	-133.059	-138.191	NaN	23.735	-29.399
D-W52	-66.723	-68.155	-65.963	-66.421	-69.683	-66.096	-70.779	-65.283	-65.707	-58.045	-68.651	-67.864	-68.329	-68.054	-67.986	-66.579	-67.507	-65.432	NaN	-71.038
D-S53	-70.738	-70.353	-70.68	-67.662	-23.496	-70.317	-49.997	-61.898	-49.11	-59.567	-48.893	-65.571	-69.635	-49.552	-27.94	NaN	-67.198	-63.048	-27.829	-30.985
D-G54	-59.816	-46.82	-45.601	-35.157	5.03	NaN	-26.098	-21.933	-29.442	-13.495	-37.708	-43.473	-53.428	-36.601	-34.169	-57.536	-55.299	-25.935	61.974	10.774
D-G55	-70.953	-71.088	-71.439	-71.544	-71.825	NaN	-71.36	-71.023	-70.505	-72.031	-70.972	-71.172	-64.637	-70.91	-70.22	-71.066	-70.853	-71.046	-70.261	-71.846
D-N56	-71.988	-67.195	-64.838	-53.231	20.265	-70.537	-46.737	-66.865	-48.142	-15.064	-45.371	NaN	-68.864	-40.581	-51.825	-72.266	-50.833	-63.147	-61.79	-58.108
D-T57	-70.958	-70.893	-70.062	-71.103	-70.653	-71.143	-70.362	-70.318	-70.897	-71.099	-71.052	-70.642	-69.93	-71.044	-70.935	-70.95	NaN	-71.02	-70.902	-72.259
D-D58	-99.119	-89.539	NaN	-81.662	-20.222	-104.274	-66.297	-78.681	-80.431	-56.664	-85.683	-81.888	-93.138	-82.215	-71.599	-97.048	-90.15	-89.169	339.214	17.652
D-Y59	-70.648	-70.624	-70.378	-70.57	-70.541	-78.167	-70.453	-70.506	-70.575	-70.629	-70.632	-70.528	-74.433	-70.933	-70.541	-70.433	-70.451	-70.521	-70.467	NaN
D-N60	-77.884	-78.604	-78.37	-78.722	-76.728	-79.632	-77.782	-76.855	-77.413	-77.088	-76.651	NaN	-77.73	-78.737	-77.878	-78.366	-74.354	-55.649	-77.663	-77.234
D-T61	-78.307	-76.622	-78.171	-78.353	-78.321	-78.244	-78.194	-74.175	-76.401	-78.547	-77.694	-78.291	-76.91	-78.216	-78.286	-77.894	NaN	-76.984	-78.406	-78.425
D-T64	-70.664	-70.57	-70.938	-71.647	-70.283	-70.709	-70.662	-70.203	-70.248	-70.367	-70.051	-70.595	-70.83	-71.098	-70.657	-70.663	NaN	-70.551	-70.488	-70.254
D-T100	-114.763	-114.671	-112.456	-115.863	-115.193	-114.573	-114.78	-114.998	-114.693	-115.022	-114.84	-114.487	-114.172	-114.393	-114.527	-114.732	NaN	-114.713	-115.857	-115.119
D-Y101	-68.347	-68.888	-66.454	-63.567	-70.249	-111.213	-69.382	-65.842	-66.194	-47.473	-69.149	-68.221	-69.004	-65.884	-66.405	-66.957	-67.76	-64.518	-68.604	NaN
D-Y102	-118.474	-118.87	-118.465	-117.696	-124.175	-116.693	-120.228	-119.908	-114.758	-119.368	-119.499	-119.115	-115.328	-118.643	-115.441	-117.101	-115.913	-120.539	-86.918	NaN
D-D103	-122.063	-121.469	NaN	-120.058	-99.913	-121.091	-116.262	-122.767	-118.111	-120.876	-123.947	-122.222	-123.763	-121.967	-120.183	-121.51	-121.88	-121.983	-118.521	-101.597
D-Y104	-168.781	-168.236	-168.563	-166.852	-136.081	-170.115	-144.4	-168.901	-147.694	-145.482	-163.778	-165.321	-169.464	-166.43	-132.462	-168.059	-168.158	-169.697	-110.333	NaN
