# Supplementary material for: Structure-guided and phage-assisted evolution of a therapeutic anti-EGFR antibody to reverse acquired resistance
Source: Nat Commun. 2022 Jul 30;13:4431. doi: 10.1038/s41467-022-32159-6 (PMC9338999; doi:10.1038/s41467-022-32159-6)
Supplement: Supplementary file 7 — Supplementary Data 4 [file 41467_2022_32159_MOESM7_ESM.xlsx]

## Sheet: Supplementary Data 4
Residue	A	C	D	E	F	G	H	I	K	L	M	N	P	Q	R	S	T	V	W	Y
C-D1	2.19	40.365	NaN	2.491	40.499	30.308	75.462	2.527	40.41	30.509	3.762	29.868	2.228	30.557	30.557	68.478	2.535	30.554	31.118	68.477
C-I2	27.894	28.576	26.992	28.331	34.835	27.864	31.207	NaN	38.767	33.365	27.069	27.87	28.924	30.551	41.579	27.974	28.037	28.135	34.093	33.845
C-S26	27.333	27.338	28.582	27.326	27.332	27.681	28.58	27.143	27.333	27.335	27.107	27.105	27.328	28.581	27.686	NaN	27.188	27.501	27.331	28.275
C-Q27	28.597	27.77	29.335	25.275	29.67	31.418	30.569	28.2	33.608	28.73	29.583	30.681	31.148	NaN	31.098	29.017	29.699	29.371	29.389	29.928
C-S28	37.09	27.32	27.747	38.791	27.473	75.219	27.524	29.237	75.12	37.301	28.958	37.306	75.254	-9.909	75.174	NaN	-10.214	28.878	28.585	44.689
C-N32	-46.518	-7.678	-43.263	-6.445	1.457	43.488	48.671	40.969	-5.743	43.236	-9.198	NaN	-5.118	-47.531	-7.23	40.631	2.612	-11.037	39.076	38.307
C-H34	41.101	39.705	57.006	41.41	-7.615	50.416	NaN	-5.394	-41.794	39.819	-43.037	-42.447	41.092	-36.717	5.616	41.542	-6.816	45.118	-4.732	-7.339
C-Y50	64.005	-4.033	62.165	24.652	-3.13	34.228	26.741	24.841	8.72	34.596	41.265	62.717	-5.503	24.235	26.807	62.171	-3.745	24.147	19.27	NaN
C-E53	43.98	0.716	65.01	NaN	44.368	36.978	27.335	44.222	28.036	37.008	27.502	27.495	69.569	37.025	65.759	27.126	1.288	65.075	27.43	27.225
C-N91	24.078	-25.101	15.903	14.121	16.928	50.082	14.96	22.913	66.175	11.718	62.529	NaN	16.594	14.061	70.377	14.636	-25.052	-24.301	63.285	16.514
C-N92	26.813	24.805	78.266	28.302	-8.602	26.705	75.806	82.628	74.825	238.172	-14.302	NaN	26.731	-11.787	27.378	27.769	-12.936	27.932	29.592	27.751
C-N93	-6.44	25.165	24.22	27.955	31.717	28.042	-7.193	31.09	38.629	79.865	27.994	NaN	30.807	32.548	50.483	27.188	-10.763	28.834	-0.399	0.291
C-W94	67.538	0.021	76.119	4.661	29.159	30.182	66.216	5.096	13.276	79.727	7.471	37.38	272.051	70.21	72.158	29.927	33.547	4.158	NaN	28.454
C-P95	68.257	26.006	-6.743	25.508	26.898	37.372	25.794	-6.431	23.105	100.528	-7.178	68.066	NaN	25.972	-5.812	25.526	-4.791	-6.042	-3.295	-6.436
C-T96	10.714	9.54	-25.137	59.033	59.488	18.658	68.313	18.542	51.63	19.259	-20.864	7.833	-24.633	12.197	-24.608	8.818	NaN	51.054	10.055	45.799
D-N31	28.479	63.946	37.67	28.024	28.066	38.281	65.959	67.839	-0.111	27.926	72.651	NaN	37.82	65.855	28.164	44.874	0.226	67.576	28.721	0.226
D-H35	5.25	34.783	-2.352	-10.489	6.642	-37.486	NaN	63.394	45.781	46.362	3.127	-2.275	-3.806	31.721	11.761	-30.725	-7.415	29.614	38.803	16.144
D-W47	32.595	-3.919	-4.921	8.167	12.854	-3.683	-3.733	-3.002	-29.444	33.631	-6.254	-33.42	-33.104	7.322	32.986	-33.149	2.993	-5.209	NaN	-3.865
D-V50	-171.187	-157.271	-160.727	-116.021	-5.55	-127.854	-85.807	-160.268	-141.874	-64.583	-30.706	-86.452	-143.126	49.53	-29.791	-165.003	-128.615	NaN	-130.457	-139.676
D-W52	-150.692	-144.066	-153.414	-112.932	-144.483	-153.305	-149.939	-126.204	-117.976	-125.965	-153.204	-179.323	-178.692	-124.738	-118.596	-116.146	-153.517	-144.625	NaN	-76.225
D-S53	10.093	3.222	4.441	29.019	-13.899	-34.77	2.923	-35.279	1.216	36.987	38.161	5.191	-35.104	-5.912	38.715	NaN	-6.765	2.86	104.459	19.655
D-G54	4.784	8.987	15.633	37.429	24.203	NaN	70.563	81.868	177.263	574.252	53.393	45.314	38.303	17.083	161.523	-0.079	46.207	93.23	83.208	77.786
D-G55	33.485	-33.745	33.149	31.45	-6.597	NaN	31.706	-2.737	35.039	-4.101	-3.947	7.344	-29.214	-35.038	31.776	34.862	-30.493	-33.512	39.738	5.498
D-N56	-72.322	-21.983	-95.702	-91.268	118.568	-25.278	-91.625	-50.708	-51.598	-49.366	76.319	NaN	-60.837	-92.784	-50.088	24.482	-94.953	-88.975	-93.216	-93.948
D-T57	-96.101	-67.631	-58.111	-95.341	-58.401	-65.165	-57.917	-96.803	-96.312	-93.184	-68.53	-66.661	-65.594	-68.246	-30.329	-30.483	NaN	-93.341	-67.892	-58.74
D-D58	-79.038	-115.596	NaN	-78.875	-81.897	-88.31	-46.111	-121.28	-76.357	-89.094	-118.767	-77.494	-115.116	-81.107	-76.302	-88.364	-79.21	-87.694	-46.551	-56.235
D-Y59	66.317	38.278	28.53	0.204	0.549	29.491	38.08	73.237	-0.066	37.907	28.101	28.695	34.621	1.339	28.95	37.714	28.077	-0.027	5.671	NaN
D-T64	26.731	65.474	28.775	37.157	0.214	38.637	37.357	-0.571	37.388	1.459	27.527	67.033	27.37	27.76	28.168	28.2	NaN	27.837	-0.767	0.966
D-A98	NaN	-5.039	-33.323	-33.557	33.183	-5.377	-5.388	3.654	-32.024	4.965	-4.677	7.241	-4.401	-33.503	6.469	-32.061	32.354	5.771	-4.273	35.323
D-T100	32.859	4.317	-5.187	30.341	31.313	-7.219	-5.239	-4.423	-3.966	-6.713	-5.062	39.647	-3.202	4.73	-6.796	4.222	NaN	-5.806	-7.395	-6.973
D-Y101	-29.74	35.172	3.344	-28.194	-2.778	16.758	-0.131	39.931	11.167	41.773	36.008	-28.694	-30.16	-27.312	-25.604	-2.483	-0.888	-30.199	-25.315	NaN
D-Y102	-99.07	-61.99	-99.256	-100.058	-131.803	-126.138	-91.127	-120.959	-56.82	-50.237	-127.499	-128.204	-126.392	-103.277	-101.04	-98.058	-99.056	-122.629	-102.286	NaN
D-D103	-4.349	39.644	NaN	0.313	-23.519	34.309	5.186	-7.142	2.008	6.5	-29.9	-5	38.665	-0.923	2.516	-29.524	-31.774	33.767	-3.034	-27.777
D-Y104	-40.34	-35.607	-40.648	-32.85	-15.855	-37.033	2.38	38.093	46.059	-5.195	-34.758	36.864	-5.479	-2.814	43.106	14.946	37.995	37.615	-16.035	NaN
D-E105	-5.522	-33.195	-6.727	NaN	0.162	32.684	34.36	-4.233	33.631	-2.909	-34.826	33.16	33.886	-4.431	-30.3	-33.839	-4.617	-34.292	-31.494	-2.964
D-F106	-29.076	-29.482	0.277	6.173	NaN	10.876	-2.332	-30.97	7.292	34.588	-30.443	37.428	-3.312	-0.525	-31.225	1.365	-2.914	-32.328	21.333	13.386
