# Supplementary material for: Structure-guided and phage-assisted evolution of a therapeutic anti-EGFR antibody to reverse acquired resistance
Source: Nat Commun. 2022 Jul 30;13:4431. doi: 10.1038/s41467-022-32159-6 (PMC9338999; doi:10.1038/s41467-022-32159-6)
Supplement: Supplementary file 8 — Supplementary Data 5 [file 41467_2022_32159_MOESM8_ESM.xlsx]

## Sheet: Supplementary Data 5
Residue	A	C	D	E	F	G	H	I	K	L	M	N	P	Q	R	S	T	V	W	Y
C-D1	2.564	2.767	NaN	2.198	2.65	3.321	3.483	2.561	4.354	2.662	2.395	2.076	2.794	3.227	2.911	2.773	2.56	2.768	1.441	2.71
C-I2	-2.162	-2.181	0.233	-0.285	-0.423	-1.635	3.801	NaN	2.233	-3.539	0.751	-2.334	-2.293	5.564	8.087	-1.778	-1.78	-4.652	-0.378	1.459
C-Q27	-0.438	-1.303	-0.387	-1.819	0.896	-1.257	0.756	5.903	1.836	0.456	-1.039	2.96	-1.37	NaN	1.671	-0.934	-0.549	0.308	1.71	0.812
C-S28	-0.732	-0.844	-0.705	-0.011	-0.711	-0.892	-0.767	-0.817	-0.77	-0.758	-0.653	-0.754	-0.776	-0.528	-1.026	NaN	-0.914	-1.215	-0.909	-0.696
C-N32	-35.771	-36.326	-35.057	-35.982	-38.627	-35.457	-33.427	-37.293	-33.798	-36.738	-37.461	NaN	-35.445	-36.222	-33.649	-35.38	-36.13	-36.833	-38.822	-39.169
C-H34	-14.925	-15.987	-17.269	-36.9	-33.973	-36.92	NaN	-34.88	-14.302	-31.478	-33.799	-15.655	-35.114	-19.916	-13.405	-16.355	-30.727	-36.952	-35.608	-35.092
C-Y50	-3.43	-3.458	-4.274	-3.822	-3.135	-3.43	-2.869	-3.501	-23.239	-3.808	-4.183	-3.638	-4.06	-3.871	-3.312	-3.424	-3.38	-3.684	-3.429	NaN
C-E53	-1.15	-1.15	-1.192	NaN	-1.022	-1.15	-1.202	-1.15	-0.979	0.634	-1.082	-1.317	1.158	-1.41	1.742	-1.358	-1.15	-1.15	1.018	-1.097
C-N91	-21.977	-45.515	-48.15	-37.438	-31.217	-46.102	-34.056	-39.161	-34.318	-51.293	-37.216	NaN	-42.025	-36.654	-22.444	-44.288	-38.126	-41.277	7.064	-10.879
C-N92	-0.909	-0.874	-0.739	-0.159	-3.039	-1.07	-1.343	-0.641	-0.891	0.296	-3.344	NaN	-1.127	-1.294	-1.312	-0.786	-1.755	-1.083	-1.311	-2.183
C-N93	-2.085	-2.604	-3.254	2.933	12.623	-1.437	-1.211	-1.736	3.748	-1.305	5.231	NaN	-0.017	2.455	4.764	-1.552	-2.054	-2.858	9.545	11.688
C-W94	-17.132	-17.491	-14.534	-13.27	-16.432	-14.954	-18.288	-7.718	-4.442	-5.368	-10.964	-18.152	276.045	-13.082	-14.067	-15.455	-12.818	-11.068	NaN	-15.724
C-P95	-21.733	-22.037	-21.438	-21.71	-21.551	-21.146	-21.754	-24.891	-25.096	25.498	-21.438	-21.482	NaN	-21.56	-19.964	-21.556	-21.031	-21.154	-20.47	-21.426
C-T96	-53.782	-52.261	-42.822	-47.102	-7.999	-45.774	-39.372	-31.497	-41.32	-40.731	-51.203	-53.5	-52.772	-46.901	-42.759	-48.079	NaN	-47.55	-37.529	31.513
D-N31	-0.346	-0.346	-0.346	-0.557	-0.34	-0.349	-0.354	-0.408	-0.347	-0.351	-0.316	NaN	-0.35	-0.387	-0.526	-0.347	-0.336	-0.405	-0.592	-0.364
D-H35	-52.766	-52.739	-52.573	-52.963	-45.738	-50.157	NaN	-26.813	-51.505	-48.701	-51.9	-52.675	-49.668	-51.913	-57.592	-52.969	-51.922	-21.52	-46.932	-51.71
D-W47	-40.459	-35.579	-35.387	-26.774	-38.41	-38.137	-38.376	-38.521	-41.487	-46.806	-36.92	-34.908	-38.731	-37.519	-26.506	-38.26	-38.99	-37.667	NaN	-38.432
D-V50	-121.45	-115.184	-117.03	-104.606	-48.156	-121.231	-57.053	-116.072	-48.871	-111.527	-103.248	-116.183	-125.397	-57.384	-50.847	-119.902	-110.785	NaN	-110.466	-124.68
D-W52	-119.402	-121.028	-119.579	-97.721	-95.556	-131.163	-97.252	-120.638	-90.477	-99.839	-99.755	-119.746	-119.648	-96.872	-91.662	-119.074	-120.535	-121.439	NaN	-91.277
D-S53	-14.989	-14.522	-15.248	-14.296	-12.763	-15.085	-12.41	-15.52	-7.851	-14.576	-12.532	-13.763	-16.548	-10.603	-10.449	NaN	-14.723	-14.94	-13.027	-13.228
D-G54	-12.743	-7.632	2.402	13.852	181.088	NaN	43.721	99.329	47.319	269.301	40.366	-0.645	-0.99	11.858	54.12	-12.109	22.163	79.867	65.544	176.852
D-G55	-16.081	-15.439	-16.609	-15.866	-16.573	NaN	-15.647	-15.202	-15.351	-16.295	-14.728	-14.418	7.328	-16.324	-15.901	-14.409	-15.013	-15.214	-18.929	-16.291
D-N56	-26.474	-23.368	-18.956	-16.341	10.204	-30.488	-67.676	-84.938	-15.169	26.55	-20.455	NaN	-25.387	-17.853	-19.564	-20.847	-17.698	-72.015	-72.443	-69.438
D-T57	-22.009	-22.143	-21.523	-22.355	-21.894	-21.746	-21.873	-20.083	-21.586	-21.897	-22.016	-21.577	-17.567	-21.639	-21.664	-21.943	NaN	-22.058	-21.392	-21.661
D-D58	-71.516	-71.534	NaN	-72.14	-59.434	-71.01	-71.949	-81.27	-69.657	-72.132	-73.12	-65.534	-74.241	-74.273	-70.171	-71.074	-72.129	-70.995	-67.273	-14.787
D-T64	-0.024	-0.035	-0.047	-0.325	0.025	-0.024	-0.024	0.073	-0.074	0.084	0.292	-0.005	-0.971	0.951	0	-0.024	NaN	0.024	-0.185	-0.043
D-T100	-34.14	-32.701	-34.627	-34.822	-32.786	-32.526	-34.064	-31.516	-32.382	-32.156	-34.306	-32.199	-34.005	-32.829	-33.508	-32.933	NaN	-31.12	-33.494	-32.415
D-Y101	-12.925	-13.735	-9.481	-11.518	-14.803	-11.452	-12.667	-8.237	-10.35	24.069	-13.599	-11.617	-13.114	-12.829	-10.244	-11.895	-11.809	-11.543	-10.94	NaN
D-Y102	-92.613	-93.498	-92.645	-91.385	-97.505	-91.196	-98.067	-87.674	-89.163	-92.681	-94.498	-92.758	-84.38	-95.898	-87.339	-90.738	-91.28	-89.489	-94.372	NaN
D-D103	-51.237	-53.901	NaN	-44.301	-50.427	-50.823	-51.367	-38.859	-45.175	-45.755	-53.007	-53.167	-50.678	-48.351	-47.74	-52.656	-53.559	-53.991	-50.22	-46.064
D-Y104	-55.529	-51.304	-54.137	-50.915	-41.153	-55.716	-28.71	-52.019	-18.898	-48.083	-44.551	-48.881	-53.542	-46.719	1.041	-54.215	-51.92	-52.005	333.584	NaN
D-E105	-35.747	-36.222	-37	NaN	-34.149	-35.807	-34.526	-35.519	-34.752	-26.774	-34.718	-35.93	-25.458	-34.639	-33.783	-26.969	-35.878	-36.557	-33.638	-41.896
D-F106	-31.836	-33.437	-30.771	-31.76	NaN	-31.596	-29.017	-34.559	-26.155	-34.172	-32.11	-31.671	-35.734	-33.082	-33.047	-31.589	-30.888	-32.24	-0.415	-7.879
