# Supplementary material for: Structure-guided and phage-assisted evolution of a therapeutic anti-EGFR antibody to reverse acquired resistance
Source: Nat Commun. 2022 Jul 30;13:4431. doi: 10.1038/s41467-022-32159-6 (PMC9338999; doi:10.1038/s41467-022-32159-6)
Supplement: Supplementary file 9 — Supplementary Data 6 [file 41467_2022_32159_MOESM9_ESM.xlsx]

## Sheet: Supplementary Data 6
Residue	A	C	D	E	F	G	H	I	K	L	M	N	P	Q	R	S	T	V	W	Y
C-D1	3.803	45.572	NaN	67.777	4.101	67.465	46.006	31.977	3.897	46.601	-31.917	44.284	3.872	3.882	-32.143	3.813	4.204	4.181	45.216	47.077
C-I2	0.274	0.123	-0.119	2.897	1.671	0.241	2.466	NaN	7.587	7.018	2.83	-0.303	0.577	11.021	8.767	0.276	1.274	0.577	1.507	1.361
C-Q27	-0.513	-0.553	-1.547	-1.621	0.366	0.087	1.368	-0.606	2.666	0.657	-1.404	1.079	-0.326	NaN	1.577	-0.12	-0.086	1.101	0.379	0.542
C-S28	43.001	-0.012	0.188	-35.371	-36.253	-36.259	0.091	-36.293	-36.274	3.069	0.248	0.123	0.058	0.393	41.544	NaN	-0.039	42.847	0.019	42.265
C-N32	-62.701	-20.215	-18.473	-19.555	-20.987	-19.112	-20.243	-21.097	-18.743	29.291	-21.128	NaN	-19.729	-63.139	-17.27	-19.247	28.286	-20.77	-21.66	-23.055
C-H34	-18.473	-18.532	-58.766	-18.369	-59.288	-18.301	NaN	50.072	-18.143	-61.717	-18.594	-18.315	-61.015	-18.729	28.203	-12.763	-13.051	-12.156	-18.52	50.523
C-Y50	-39.91	-39.921	-3.424	-4.573	37.327	-3.821	37.75	-3.722	3.168	38.151	59.129	37.988	-41.869	2.48	-3.54	37.934	2.11	23.905	-4.259	NaN
C-E53	-38.064	-1.847	-1.645	NaN	39.7	-1.948	62.327	3.944	-1.693	-1.925	39.811	39.835	-0.006	-1.823	-37.888	-1.8	-38.111	39.749	-37.829	3.914
C-N91	-18.108	25.779	-22.743	-68.302	-63.604	-44.06	-23.207	-25.003	-20.438	22.065	-27.07	NaN	-24.086	-24.802	-7.144	-23.169	-23.656	25.271	-13.801	-65.87
C-N92	-0.092	64.15	0.571	1.276	2.953	-0.346	39.261	-0.384	0.114	49.806	61.864	NaN	-0.531	-36.319	42.835	2.791	2.525	-0.266	0.492	-1.522
C-N93	-32.939	-0.305	-0.912	27.662	69.249	-0.168	10.96	0.306	6.316	3.047	-38.582	NaN	-0.039	1.33	7.898	-33.344	37.907	0.211	-28.019	6.241
C-W94	-117.821	-81.654	-77.575	-35.382	-82.297	-115.802	-40.235	-75.874	-68.74	-108.347	-76.753	-82.33	215.203	-77.833	-78.037	-74.631	-77.208	-36.246	NaN	-80.362
C-P95	-83.684	-83.791	-123.16	-83.885	-83.581	-83.724	-83.344	-76.548	-37.341	-47.107	-83.433	-83.605	NaN	-38.661	-76.635	-77.5	-84.213	-82.969	-79.418	-83.547
C-T96	-77.297	-83.514	-87.25	-83.428	4.909	-85.141	-67.976	-83.098	-42.211	-88.509	-38.45	-85.832	-123.859	-83.55	-88.769	-79.299	NaN	-83.17	57.308	-11.3
D-N31	-0.202	5.13	41.84	-0.173	41.821	-0.208	-0.171	-36.529	-0.204	-0.186	41.414	NaN	27.519	-0.266	-36.374	-36.433	42.519	5.142	-36.632	-0.2
D-H35	-82.006	-117.464	-80.574	-71.464	-67.374	-119.29	NaN	-109.751	-110.004	-50.739	-78.575	-80.232	-39.708	-113.224	-78.609	-81.471	-28.025	-73.719	-32.114	-108
D-W47	-35.316	-36.056	28.326	-35.903	-29.747	-35.457	9.951	8.532	-31.256	-42.296	-72.636	-71.693	7.191	7.958	10.323	-35.445	5.721	-7.515	NaN	-69.772
D-V50	-95.567	-131.309	-95.314	-135.691	-52.299	-96.581	-73.834	-89.503	-126.725	-138.093	-90.998	-52.978	-56.271	-101.634	-87.366	-31.821	-96.696	NaN	-88.453	-194.855
D-I51	-55.379	-55.619	8.345	-55.418	-13.653	-55.439	-50.199	NaN	-55.394	-91.645	-55.445	-55.478	-52.851	-13.863	-13.725	-55.387	-13.81	-55.559	-55.416	-52.778
D-W52	-174.054	-218.377	-217.171	-216.782	-221.42	-216.496	-202.023	-216.422	-137.418	-214.014	-212.503	-253.06	-252.422	-214.095	-194.546	-216.427	-254.644	-246.995	NaN	-215.06
D-S53	-6.584	-85.473	-49.101	-85.452	-43.978	-49.004	11.602	-7.953	-3.491	-6.558	-42.584	-48.135	-87.299	-7.109	-46.645	NaN	-48.87	-85.814	-28.736	-17.46
D-G54	-41.394	-41.974	-34.326	8.809	-14.572	NaN	31.692	48.637	68.621	495.641	-56.9	-26.69	-37.334	11.787	84.124	-40.622	-0.451	36.038	41.851	-36.683
D-G55	-87.496	-50.765	12.131	-9.325	-50.861	NaN	-50.863	-8.829	-50.497	-50.997	-86.52	-50.21	-44.651	-50.913	-51.257	-50.254	-50.11	-8.378	-53.869	-87.265
D-N56	-107.93	-99.118	-93.832	-95.644	60.549	-149.743	-95.783	-111.175	-94.909	-62.311	-36.929	NaN	-100.815	-96.952	-95.033	-102.777	-95.81	-80.316	4.174	-96.863
D-T57	-89.159	-125.291	-93.604	-83.75	-129.175	-88.923	-88.87	-93.059	-129.183	-93.067	-129.356	-129.204	-53.583	-93.166	-125.133	-51.551	NaN	-89.355	-88.664	-50.634
D-D58	-54.628	-100.538	NaN	-100.511	-90.661	-129.226	-126.268	-86.488	-98.226	-63.334	-60.232	-53.638	-72.805	-99.887	-98.534	-77.957	-86.038	-48.016	-81.477	-36.688
D-T64	-0.019	5.57	-0.044	42.42	0.027	-36.283	-0.019	-36.225	0.066	0.04	42.636	-0.048	-0.403	42.368	-36.461	-0.019	NaN	-36.243	-36.218	5.73
D-T100	-18.355	-18.038	-18.596	-19.546	-54.338	23.377	-18.029	-53.003	-18.066	-54.096	9.39	23.603	-16.494	-17.8	-19.122	23.743	NaN	-17.439	-55.11	23.375
D-Y101	22.004	-42.915	-38.917	0.762	-43.955	-40.666	-42.489	-39.368	-39.91	-10.916	-42.618	-41.018	-42.111	21.982	-39.908	23.016	-41.423	-0.782	-34.277	NaN
D-Y102	-111.258	-106.465	-110.943	-112.549	-73.879	-109.979	-71.424	-104.994	-108.861	-109.619	-147.933	-69.499	-70.02	-69.749	-43.155	-110.481	-106.519	-106.403	-109.234	NaN
D-D103	-71.709	-78.715	NaN	-74.116	-76.494	-76.774	-112.061	-74.801	-70.525	-74.391	-77.208	-114.114	-123.815	-74.354	-72.222	-113.524	-35.964	-121.901	-110.744	-108.141
D-Y104	-96.602	-95.292	-131.587	-90.997	-90.667	-97.314	-39.938	-88.061	-121.083	-87.216	-125.59	-89.698	-51.742	-88.644	-87.781	-51.688	-130.784	-93.984	-87.087	NaN
D-E105	-22.212	-27.358	14.142	NaN	-25.842	13.981	-25.282	-27.904	-27.589	-27.331	13.326	-27.297	-62.32	15.015	-23.405	-27.408	-27.325	-27.67	-21.305	9.08
D-F106	-31.321	-31.521	-67.597	-31.402	NaN	-67.598	-31.324	10.064	-36.588	-31.576	10.145	-31.383	-75.658	-31.423	-32.56	-31.393	-31.414	-67.487	11.254	-28.493
