# Supplementary material for: Structure-guided and phage-assisted evolution of a therapeutic anti-EGFR antibody to reverse acquired resistance
Source: Nat Commun. 2022 Jul 30;13:4431. doi: 10.1038/s41467-022-32159-6 (PMC9338999; doi:10.1038/s41467-022-32159-6)
Supplement: Supplementary file 10 — Source Data [file 41467_2022_32159_MOESM10_ESM.xlsx]

## Sheet: Figure 1b
	Cetuximab 100nM			Cetuximab 10nM			Cetuximab 1nM			Panitumumab 100nM			Panitumumab 10nM			Panitumumab 1nM
WT	97.66	97.28	97.4	95.27	95.09	95	91.94	92	92.39	97.87	97.49	96.13	94.84	95.47	95.04	84.27	88.33	86.3
S492R	9.45	9.95	9.6	9.64	4.56	2.08	0.03	0.05	0.08	96.56	96.05	96.8	94.4	94.06	93.45	68.74	68.34	69.87
I491M	96.93	97.37	97.08	96.43	96.52	96.37	95	93.9	95.52	98.15	97.89	98.12	90.77	90.41	90.98	88.1	92.1	90.74
K489E	86.3	85.78	85.06	69.89	75.11	70.25	63.63	63.53	63.69	87.17	87.07	87.94	69.94	68.69	70.87	1.37	1.15	1.47
K467T	91.96	96.37	91.36	89.66	90.4	89.09	65.35	66.96	67.03	98.14	98.07	98.02	88.83	89.12	89.03	48.87	50.26	50.93
G465R	0.01	0.19	0.13	0.01	0.04	0.03	0.02	0.04	0.01	0	0.01	0	0.01	0.02	0.01	0.02	0.02	0.02
G465E	4.46	10.02	3.74	0.18	0.14	0.09	0.02	0	0.01	0.04	0.08	0.04	0	0	0.01	0	0	0
S464L	0.12	0.08	0.03	0.46	0.53	0.42	0.18	0.15	0.12	0.03	0.01	0	0.15	0.21	0.15	0.08	0.15	0.05
I462R	0	0.01	0.01	0.01	0.01	0.01	0	0	0	0.06	0.04	0	0	0	0	0	0	0
R451C	98.1	98.09	98.2	95.24	95.09	94.84	94.51	94.28	94.37	96.21	96.19	96.64	94.43	93.68	95.09	89.11	89.79	89.03
S442R	75.27	74.28	74.95	60.89	54.89	59.14	19.97	19.21	19.92	17.54	20.06	17.91	0.04	0.02	0.06	0.03	0.02	0.06
V411D	0.09	0.07	0.07	0.42	0.47	0.39	0.05	0.01	0.02	93.72	94.85	93.01	33.36	37.75	36.7	2.17	2.11	2.13

## Sheet: Figure 3a
EGFRS492R/Cetuximab				EGFRG465R/Cetuximab
RosettaScripts	InterfaceAnalyzer			RosettaScripts	InterfaceAnalyzer
1.01	50.484			281.094	264.673
73.297	317.746			221.883	158.008
180.666	154.574			279.378	309.093
80.347	41.606			280.041	297.524
64.308	352.329			227.491	150.495
146.998	206.352			213.347	262.511
81.717	49.321			393.703	268.463
59.709	254.718			241.061	299.173
99.226	66.069			250.718	404.482
88.631	84.162			347.597	319.402
117.478	127.094			351.956	196.685
101.322	223.806			327.626	326.12
158.426	293.961			234.103	321.438
211.38	139.215			379.225	170.728
5.172	98.8			219.071	253.409
153.589	227.396			228.053	328.949
37.293	208.379			238.294	313.594
66.034	198.413			241.427	294.981
113.211	256.199			190.857	321.662
168.122	277.801			174.972	229.792
147.372	149.724			274.051	267.366
158.598	148.052			278.656	286.115
81.692	100.334			231.327	394.028
140.783	98.978			261.885	297.748
129.392	120.5			189.358	293.498
174.687	94.524			293.641	433.021
121.699	74.891			400.764	287.787
195.305	193.351			264.818	254.044
143.353	111.458			239.712	242.775
153.965	158.098			302.715	169.994
270.916	284.105			210.582	241.23
103.196	154.977			183.377	323.216
-92.569	373.978			267.731	232.331
54.225	68.982			207.228	260.728
43.553	154.06			255.902	252.574
93.697	124.998			242.064	146.754
67.794	215.036			214.042	378.631
225.494	100.505			282.52	216.902
66.355	278.198			306.607	288.753
97.683	150.558			185.998	415.898
115.957	183.477			254.733	324.633
133.338	155.84			262.221	298.269
48.89	302.122			228.905	232.87
180.154	156.09			295.534	175.918
62.096	30.404			174.122	311.505
168.805	35.766			272.214	249.372
102.926	33.436			255.614	183.062
103.647	180.012			292.862	274.451
181.569	77.002			272.125	291.275
224.318	169.764			236.566	269.973
212.167	90.07			297.846	288.913
132.883	217.327			304.114	244.002
167.62	62.441			244.17	154.675
111.463	94.63			244.698	270.508
242.844	171.677			254.439	372.368
36.231	168.644			182.833	277.996
205.63	260.94			283.856	404.341
127.345	140.003			204.691	262.451
75.116	126.835			269.875	259.125
251.569	209.411			156.511	267.105
160.333	38.638			193.317	202.753
241.399	96.984			261.872	277.324
23.583	97.079			230.544	321.472
134.142	190.79			309.231	219.744
84.568	152.671			262.059	374.247
212.022	86.672			249.972	389.322
133.688	315.52			207.249	269.129
311.329	270.496			249.537	255.987
125.88	31.913			210.024	306.816
125.05	175.333			235.545	307.646
78.456	213.193			246.855	307.806
110.199	172.391			304.545	368.874
57.433	183.147			275.021	316.294
165.381	97.983			416.685	269.56
120.051	122.871			196.555	278.874
324.68	89.236			236.524	274.582
103.824	163.282			277.165	334.537
171.415	232.057			309.564	319.98
83.711	169.268			372.443	236.51
204.605	123.138			248.879	272.254
49.627	-0.182			256.169	395.641
169.251	218.192			292.756	243.905
139.652	57.407			346.96	227.981
93.968	271.603			208.719	235.242
233.288	159.625			191.077	425.636
80.513	68.543			349.302	325.959
326.116	123.264			338.98	299.899
275.862	50.83			238.339	278.233
61.923	211.974			223.108	254.651
83.621	142.689			225.963	347.419
204.871	260.892			219.778	222.742
71.426	-30.961			297.138	267.582
129.906	107.816			265.135	251.961
184.468	40.116			293.806	300.493
58.027	32.91			289.852	382.412
249.073	136.587			247.817	270.583
190.613	136.6			251.962	243.181
93.37	79.439			237.997	300.308
229.051	191.624			218.913	214.592
42.794	90.377			193.417	252.417

## Sheet: Figure 4c
WT-EGFR-NIH3T3	[mAB] nM	Cetuximab			Panitumumab			Ctx-VY			Ctx-Y104D			Ctx-W52D			Ctx-DD			Ctx-VWY			human IgG control
	0.0001	0.0827	0.0837	0.0825	0.1697	0.1462	0.1403	0.1162	0.1229	0.1212	0.0897	0.0877	0.0884	0.0949	0.0958	0.0949	0.0951	0.0912	0.0902	0.1055	0.1053	0.1085	0.0903	0.0904	0.0911
	0.001	0.1546	0.0951	0.1156	0.1249	0.1256	0.1109	0.1244	0.1253	0.1252	0.0933	0.094	0.1012	0.0961	0.0983	0.0973	0.0928	0.0917	0.0955	0.1071	0.1052	0.1046	0.1059	0.0892	0.0945
	0.01	0.127	0.2899	0.2068	0.1225	0.1194	0.118	0.1441	0.1457	0.1451	0.1145	0.1167	0.1169	0.1218	0.1332	0.13	0.1048	0.1073	0.1054	0.1107	0.1095	0.1134	0.0912	0.1119	0.0931
	0.1	0.5489	0.5404	0.5934	0.4042	0.278	0.2507	0.3289	0.3264	0.3346	0.3248	0.309	0.3119	0.3282	0.5336	0.4238	0.1936	0.1977	0.1965	0.1593	0.1354	0.161	0.0886	0.1071	0.0886
	1	2.6496	2.8242	2.7512	1.3346	1.4716	1.4038	1.8812	1.8465	1.8132	2.0563	2.0263	1.9055	3.1359	3.0414	3.0356	1.0192	1.0201	1.0735	0.5802	0.6338	0.6643	0.0933	0.0918	0.0891
	10	6.2924	5.1908	5.8164	5.2231	4.7768	4.8815	6.0767	6.4391	5.8926	4.3584	3.5996	5.1528	5.4365	5.5086	3.3057	2.9512	3.2047	3.0475	3.6105	3.5842	3.6768	0.0885	0.0897	0.0891
	100	7.8044	7.7104	6.6798	5.6523	5.7807	5.4941	6.1289	6.9704	6.4057	4.3693	5.0005	4.0759	6.2118	7.0355	6.6526	2.9783	3.1156	2.9392	3.8578	3.9114	3.8321	0.0905	0.107	0.0862
S492R-EGFR-NIH3T3	[mAB] nM	Cetuximab			Panitumumab			Ctx-VY			Ctx-Y104D			Ctx-W52D			Ctx-DD			Ctx-VWY			huIgG control
	0.0001	0.0956	0.0946	0.0932	0.0958	0.0942	0.0965	0.0836	0.0852	0.0876	0.0894	0.0872	0.086	0.0887	0.0869	0.0886	0.114	0.1136	0.1128	0.1162	0.1091	0.1068	0.0876	0.0905	0.0909
	0.001	0.0948	0.0955	0.0975	0.0986	0.0983	0.0987	0.0908	0.0907	0.0892	0.0891	0.0893	0.0883	0.0894	0.0865	0.0897	0.1132	0.1149	0.1125	0.1076	0.1064	0.108	0.0903	0.0901	0.0995
	0.01	0.0934	0.0936	0.0953	0.1138	0.1147	0.1136	0.1097	0.1096	0.1112	0.1042	0.1056	0.1067	0.0901	0.087	0.0905	0.1229	0.1235	0.1219	0.1178	0.1205	0.1173	0.0897	0.0909	0.0902
	0.1	0.0959	0.0928	0.0937	0.2067	0.1999	0.2058	0.2656	0.2541	0.2589	0.2355	0.2376	0.2377	0.0883	0.0871	0.0908	0.2012	0.2141	0.2143	0.1754	0.1989	0.1701	0.0912	0.0895	0.0864
	1	0.0961	0.0977	0.0991	0.9564	0.9225	0.9225	1.5441	1.5587	1.8805	1.6052	1.573	1.515	0.0916	0.0937	0.0889	0.9642	1.3105	1.1656	1.0978	1.1609	1.0724	0.0893	0.0893	0.0898
	10	0.1168	0.1145	0.1131	2.8388	3.0863	2.9665	3.2546	3.2073	2.8761	3.7876	3.6645	3.7455	0.1132	0.1157	0.1141	3.6994	3.6195	3.6891	2.9391	2.8849	2.9675	0.0894	0.09	0.0897
	100	0.4258	0.3394	0.2583	3.4451	3.3818	3.4562	3.5725	3.4994	3.3839	4.3724	4.1382	4.189	0.8512	0.489	0.4936	3.9666	3.7016	3.8864	3.5855	3.5331	3.5343	0.0873	0.0905	0.0899
G465R-EGFR-NIH3T3	[mAB] nM	Cetuximab			Panitumumab			Ctx-VY			Ctx-Y04D			W52D			Ctx-DD			Ctx-VWY			huIgG control
	0.0001	0.0626	0.0573	0.0574	0.069	0.07	0.0696	0.1088	0.1049	0.1029	0.0783	0.0713	0.0728	0.0629	0.064	0.0643	0.0645	0.0662	0.0607	0.0683	0.0691	0.0692	0.0907	0.0907	0.0926
	0.001	0.0588	0.0579	0.0587	0.0697	0.0707	0.0699	0.1096	0.1138	0.1168	0.0723	0.071	0.0734	0.065	0.065	0.0648	0.0683	0.0665	0.0698	0.0693	0.0684	0.0696	0.0917	0.0904	0.0885
	0.01	0.06	0.0601	0.0596	0.0711	0.0702	0.0695	0.1127	0.1112	0.1008	0.072	0.0713	0.0728	0.0975	0.0851	0.0906	0.0892	0.0893	0.0916	0.0738	0.0721	0.0714	0.0899	0.0878	0.0899
	0.1	0.0595	0.0602	0.0657	0.0722	0.0718	0.072	0.1188	0.1189	0.1275	0.0743	0.0747	0.0769	0.2881	0.2754	0.2752	0.2998	0.3138	0.2937	0.1158	0.1166	0.1087	0.0874	0.0896	0.0899
	1	0.091	0.0603	0.0605	0.0797	0.0811	0.0808	0.133	0.133	0.1303	0.1106	0.1201	0.1158	1.8527	1.7491	1.7936	2.0976	2.0826	2.0141	0.4885	0.3748	0.5222	0.0923	0.0885	0.0892
	10	0.0893	0.0736	0.0651	0.1368	0.1407	0.1338	0.1337	0.1324	0.1333	0.5099	0.4636	0.496	3.9153	3.9442	4.0433	3.6645	3.4543	3.8006	1.9064	2.0604	1.7907	0.0905	0.0889	0.0899
	100	0.0873	0.0938	0.1303	0.4804	0.525	0.4427	0.1343	0.1339	0.1323	2.3514	2.2423	2.3832	4.432	4.2317	4.0796	3.7124	3.8561	3.2966	3.1192	3.1436	3.1939	0.0896	0.0904	0.0892
WT-EGFR-ECD-Fc	[mAB] nM	Cetuximab			Panitumumab			Ctx-VY			Ctx-Y104D			Ctx-W52D			Ctx-DD			Ctx-VWY			huIgG control
	0.0001	0.166	0.178	0.131	0.076	0.076	0.075	0.141	0.356	0.117	0.122	0.102	0.195	0.08	0.083	0.131	0.078	0.075	0.068	0.084	0.083	0.107	0.155	0.16	0.116
	0.001	0.253	0.245	0.241	0.157	0.161	0.171	0.252	0.256	0.218	0.268	0.239	0.344	0.199	0.193	0.191	0.114	0.094	0.088	0.132	0.132	0.153	0.138	0.098	0.269
	0.01	0.814	0.812	0.802	0.506	0.53	0.559	0.787	0.772	0.721	0.827	0.743	0.928	0.755	0.733	0.698	0.283	0.245	0.211	0.429	0.383	0.438	0.134	0.139	0.101
	0.1	1.464	1.426	1.389	1.19	1.21	1.241	1.382	1.352	1.302	1.154	1.206	1.306	1.443	1.369	1.33	0.913	0.75	0.769	1.045	1.088	1.099	0.128	0.266	0.101
	1	1.665	1.701	1.696	1.46	1.519	1.47	1.507	1.481	1.42	1.336	1.34	1.409	1.624	1.619	1.539	1.471	1.287	1.247	1.448	1.507	1.525	0.112	0.093	0.219
	10	1.596	1.608	1.676	1.494	1.513	1.542	1.468	1.458	1.401	1.287	1.295	1.388	1.64	1.608	1.554	1.652	1.499	1.384	1.483	1.529	1.647	0.108	0.095	0.202
	100	1.538	1.561	1.628	1.548	1.559	1.578	1.517	1.485	1.421	1.327	1.399	1.438	1.693	1.677	1.621	1.677	1.572	1.482	1.557	1.607	1.661	0.104	0.084	0.194
S492R-EGFR-ECD-Fc	[mAB] nM	Cetuximab			Panitumumab			Ctx-VY			Ctx-Y104D			Ctx-W52D			Ctx-DD			Ctx-VWY			huIgG control
	0.0001	0.123	0.124	0.105	0.103	0.117	0.106	0.115	0.121	0.117	0.111	0.119	0.111	0.047	0.047	0.052	0.131	0.103	0.1	0.085	0.089	0.092	0.109	0.101	0.102
	0.001	0.118	0.121	0.11	0.204	0.163	0.154	0.201	0.193	0.178	0.191	0.201	0.196	0.115	0.086	0.082	0.183	0.184	0.164	0.093	0.087	0.085	0.101	0.102	0.099
	0.01	0.12	0.123	0.121	0.38	0.376	0.363	0.695	0.667	0.653	0.522	0.51	0.504	0.086	0.083	0.08	0.688	0.435	0.372	0.118	0.117	0.112	0.102	0.099	0.096
	0.1	0.165	0.133	0.124	1.025	1.012	0.97	1.479	1.44	1.328	1.483	1.433	1.334	0.08	0.085	0.084	1.012	1.093	0.945	0.475	0.388	0.412	0.105	0.1	0.087
	1	0.111	0.102	0.11	1.293	1.278	1.229	1.69	1.688	1.508	1.842	1.84	1.736	0.087	0.093	0.087	1.535	1.339	1.354	1.121	1.15	1.083	0.103	0.104	0.1
	10	0.113	0.108	0.116	1.306	1.298	1.242	1.569	1.497	1.499	1.873	1.873	1.749	0.127	0.125	0.12	1.613	1.535	1.464	1.467	1.492	1.463	0.11	0.112	0.1
	100	0.123	0.116	0.131	1.372	1.363	1.318	1.539	1.552	1.425	1.986	2.012	1.804	0.486	0.437	0.42	1.537	1.594	1.477	1.454	1.566	1.551	0.126	0.128	0.117
G465R-EGFR-ECD-Fc	[mAB] nM	Cetuximab			Panitumumab			Ctx-VY			Ctx-Y104D			Ctx-W52D			Ctx-DD			Ctx-VWY			huIgG control
	0.0001	0.087	0.085	0.079	0.055	0.062	0.059	0.084	0.062	0.062	0.06	0.059	0.073	0.082	0.085	0.079	0.06	0.064	0.058	0.07	0.07	0.067	0.077	0.071	0.085
	0.001	0.071	0.075	0.066	0.061	0.06	0.054	0.062	0.059	0.054	0.059	0.055	0.051	0.144	0.142	0.134	0.176	0.146	0.149	0.059	0.066	0.064	0.065	0.06	0.077
	0.01	0.068	0.077	0.069	0.064	0.056	0.05	0.062	0.066	0.06	0.061	0.056	0.05	0.492	0.461	0.444	0.434	0.333	0.37	0.062	0.067	0.06	0.066	0.058	0.065
	0.1	0.067	0.072	0.063	0.071	0.06	0.055	0.058	0.058	0.055	0.059	0.054	0.051	1.652	1.578	1.565	1.244	1.037	1.026	0.072	0.069	0.066	0.063	0.057	0.071
	1	0.08	0.073	0.081	0.079	0.065	0.054	0.064	0.06	0.06	0.076	0.068	0.069	1.975	1.917	1.835	1.564	1.63	1.644	0.126	0.134	0.119	0.059	0.057	0.07
	10	0.073	0.063	0.071	0.095	0.072	0.067	0.072	0.068	0.067	0.154	0.156	0.168	1.986	1.943	1.868	1.58	1.704	1.726	0.678	0.631	0.665	0.062	0.057	0.06
	100	0.081	0.073	0.078	0.133	0.112	0.101	0.105	0.107	0.099	0.544	0.551	0.693	1.993	1.996	1.931	1.677	1.658	1.744	1.239	1.212	1.337	0.065	0.063	0.064

## Sheet: Figure 5c
		WT-EGFR-NIH3T3						S492R-EGFR-NIH3T3						G465R-EGFR-NIH3T3
	pEGFR
	EGFR
	pAkt
	Akt
	pErk
	Erk
	GAPDH

## Sheet: Figure 5d
WT-EGFR-eGFP-HEK293T	[mAB] nM	Cetuximab			Panitumumab			Ctx-VY			Ctx-Y104D			Ctx-W52D			huIgG control
	0.01	91.7741	103.522	104.704	105.127	103.391	91.4822	76.446	85.0362	99.027	90.3298	99.1236	95.9687	97.0397	94.095	85.592	94.1948	107.782	98.0231
	0.1	100.84	117.146	114.378	88.7941	104.505	106.854	81.9718	100.616	104.857	89.6086	95.3443	96.0243	108.426	99.0675	92.5065	91.594	106.05	102.053
	1	99.78	108.753	108.052	89.2864	105.525	103.158	91.6763	100.653	107.671	95.7256	97.6793	97.6497	104.191	94.6011	91.9909	98.4003	90.0302	95.0388
	10	61.3302	66.7372	64.3769	67.0183	80.3214	85.1206	69.931	74.6156	74.887	67.0013	65.0654	66.5258	76.3757	76.4069	64.2425	91.2132	105.643	96.075
	100	63.3114	52.1056	56.4407	74.8013	70.4564	62.367	54.4394	55.7771	54.8637	56.2331	57.1903	57.6917	64.2668	64.7555	62.2528	92.2539	111.191	101.507
	200	59.4367	56.8948	57.972	70.7123	66.4453	64.7564	56.8924	56.2282	53.8762	58.3358	60.2079	62.3949	65.5103	60.952	65.5086	95.4785	107.196	91.3483
	300	59.8824	62.1581	59.7736	70.3961	68.8152	64.1211	55.4788	55.6261	54.8146	56.5901	60.347	61.6002	63.0735	63.414	60.9399	94.2121	108.999	100.832
	600	66.9051	64.8109	60.4632	71.0178	67.8521	72.4197	54.8544	52.0624	58.4524	56.8593	60.9632	59.5773	65.0632	63.1376	64.9635	93.8639	108.352	98.9342
S492R-EGFR-eGFP-HEK293T	[mAB] nM	Cetuximab			Panitumumab			Ctx-VY			Ctx-Y104D			huIgG control
	0.01	108.018	100.882	91.1004	98.2665	99.6031	102.13	106.571	94.288	99.1406	93.3703	104.919	98.4295	98.6557	99.0231	102.321
	0.1	104.644	97.0862	99.2511	101.849	102.786	100.499	94.0204	96.5193	96.0094	93.6402	101.217	103.541	94.5728	98.2779	94.9496
	1	96.1279	96.8942	101.049	89.7914	100.923	98.8172	86.1743	89.9555	83.8847	87.849	94.5072	102.143	92.9901	98.8676	97.0871
	10	91.4479	95.1106	93.8995	77.8438	89.1721	82.7965	53.9775	62.5328	60.8359	69.6536	71.0475	73.0048	99.6665	99.4941	100.87
	100	88.468	92.0195	96.6144	61.6909	54.3472	51.6231	44.5856	39.0653	42.4903	33.7482	30.9383	32.2388	95.6486	106.521	101.89
	200	86.1858	88.5801	92.8336	54.85	50.0243	51.8844	41.8174	36.7656	37.674	34.3894	31.6443	34.9981	106.331	102.091	104.769
	300	86.1866	90.9179	87.694	82.5893	48.4504	47.1285	41.5912	47.0279	38.6938	29.8156	32.5931	35.1655	107.702	103.193	109.96
	600	97.9219	87.8425	86.5898	69.3988	62.203	57.3253	52.4132	43.261	45.1335	30.8928	38.0573	35.002	101.071	103.631	91.2134
G465R-EGFR-eGFP-HEK293T	[mAB] nM	Ctx			Pani			Ctx-W52D			huIgG control
	0.01	102.296	101.372	96.3323	98.071	103.562	98.3675	106.081	101.018	92.9014	93.2133	104.121	102.665
	0.1	106.388	101.298	109.755	100.649	105.425	103.863	87.6223	89.6305	85.8132	99.8134	98.8393	98.0578
	1	88.4113	103.332	104.436	102.399	104.228	103.382	82.9986	85.7828	91.7947	101.369	96.6308	83.856
	10	90.4423	105.046	107.119	115.578	101.659	101.531	72.5993	77.1829	81.162	97.6877	94.6351	105.53
	100	98.1848	104.694	110.411	105.317	100.333	103.249	47.136	47.3165	52.9674	102.478	98.7647	109.098
	200	95.0166	101.911	106.935	111.417	97.5441	90.252	47.8482	48.6909	42.3974	108.8	102.391	99.7106
	300	84.6469	105.17	108.586	110.921	101.192	95.2849	45.8969	47.4921	40.7885	107.443	114.495	98.1152
	600	106.266	103.076	105.58	105.679	108.171	108.972	53.245	52.7309	50.6962	102.572	104.811	105.18

## Sheet: Figure 6b
SW48	[mAB] nM	Cetuximab			Ctx-VY			Ctx-Y104D			Ctx-W52D			huIgG control
	0.005	3.39555	1.03441	4.27254	7.51651	4.62164	3.70747	-0.85227	5.96591	-0.14205	3.00558	9.70374	3.13439	-1.99653	5.90278	1.5625
	0.015	-1.32674	-0.31482	2.18125	6.52616	3.09802	-3.22499	-2.69886	6.17898	-3.55114	0.171748	3.2632	-3.43495	-0.69444	6.68403	-3.29861
	0.045	-1.25928	0.359793	0.899483	6.06907	-2.08228	-3.9868	-4.47443	5.96591	3.76421	-0.21468	3.00558	-2.21125	-10.6771	3.38542	-11.3715
	0.137	2.99078	-0.58466	6.76861	-0.4063	-1.24429	2.7933	5.6108	0	-5.6108	5.96823	5.45298	1.58866	-0.43403	1.38889	-11.1979
	0.41	8.5226	6.49876	11.7607	3.93601	3.47892	8.43068	-0.28409	2.91193	6.03693	8.54444	14.1477	6.74109	7.20486	4.86111	1.30208
	1.23	14.5941	11.1536	17.0902	5.1549	5.5358	7.44032	0.923295	5.25568	9.58807	13.3104	14.7273	12.602	-3.81944	2.34375	-7.55208
	3.7	19.5188	22.622	21.2053	11.1732	9.19248	9.72575	3.19602	0.568182	2.98296	16.0155	17.4968	14.7918	9.20139	-2.69097	7.20486
	11.1	27.1419	27.0744	25.1181	15.744	13.3824	16.6582	1.98864	8.45171	6.10795	21.4899	23.5509	22.3916	8.07292	-6.33681	-1.73611
	33.3	35.2372	33.1459	34.4952	25.6475	23.3621	25.9523	10.9375	10.0142	13.2102	24.1949	31.1507	32.8252	10.6771	-6.33681	4.77431
	100	42.4556	41.2413	46.2334	27.5521	30.8278	34.4845	22.2301	19.7443	34.233	31.988	37.7845	35.4015	8.15972	-4.07986	12.5
G465R-EGFR-SW48	[mAB] nM	Cetuximab			Ctx-W52D			huIgG control
	0.0305176	1.11866	-2.4171	1.29844	-0.70309	0.562475	0.74327	-1.4e-14	4.78821	7.05955
	0.0610352	-1.69796	-1.87775	0.639233	2.31017	2.91282	2.37043	-3.13076	-2.70104	-1.10497
	0.12207	-0.73911	-1.93767	0.819017	-1.30575	3.87706	3.69626	-2.51688	-2.14856	1.10497
	0.244141	-3.19616	0.699161	4.71434	3.03335	2.79229	5.98634	-2.14856	-2.88521	-2.08717
	0.488281	3.27607	3.81542	6.3324	3.09361	4.41945	5.74528	-5.15654	-3.62185	-2.27133
	0.976562	7.17139	8.36996	10.4674	7.01085	8.09562	8.8188	-8.83978	-4.29711	-3.8674
	1.95312	10.9469	10.827	12.4451	6.64926	5.74528	6.2274	-10.0675	-4.97238	-2.70104
	3.90625	11.1866	14.3628	11.6061	7.55323	7.07111	9.54199	-9.26949	-6.87538	-3.25353
	7.8125	16.7599	11.9057	13.4039	9.24066	11.9526	12.9168	-2.51688	-4.11295	-9.2081
	15.625	16.9996	16.8797	12.7447	10.5665	10.7095	17.4327	-2.20994	-3.99018	-2.02578
	31.25	21.0747	22.8126	18.2581	16.2539	18.3744	16.3142	-1.71885	-3.62185	-4.41989
	62.5	25.6292	28.2062	22.0935	24.9056	22.9136	25.3274	3.99018	-1.10497	-0.55249
	125	33.2401	33.8993	31.2026	30.5705	26.2917	28.9433	-2.51688	3.49908	0.429711
	250	41.2105	38.8734	41.69	28.4653	28.5255	27.6818	-1.78023	2.45549	-2.88521
	500	45.8849	44.6864	48.4618	30.2467	32.6798	34.0659	-1.4733	2.14856	5.03376
	1000	50.4994	50.7391	53.0164	31.4448	33.6255	35.8911	-2.70104	0.798036	1.65746
	2000	54.2149	55.833	56.3723	34.1454	34.4355	37.4355	-3.80602	-3.19214	-1.04359

## Sheet: Figure 6c
WT-EGFR-COLO320DM	[mAB] nM	Cetuximab			Ctx-VY			Ctx-Y104D			Ctx-W52D			huIgG control
	1	-4.20004	-1.44559	5.64563	-4.74712	3.30524	1.44188	-2.74773	-1.38468	-1.3717	-4.07805	-1.32683	5.7561	-3.92075	2.96142	-0.10428
	4	-1.03536	6.52471	-7.48193	-7.27595	3.57143	0.244011	3.02899	1.53613	-4.56512	-3.55122	-1.67805	5.22927	-3.98332	0.458811	0.834202
	12	19.1834	20.2383	10.9787	7.89707	10.0266	13.4206	12.5703	7.7672	2.70446	7.45366	17.4634	19.9219	-3.85819	5.1512	5.02607
	37	28.5603	27.9742	22.1137	18.0124	19.9423	20.0089	8.15664	11.402	7.63739	20.9756	26.7122	28.4683	-4.10845	5.1512	3.5245
	111	29.7324	29.7324	23.2858	19.7427	18.6779	23.2697	19.4505	9.71441	12.3107	23.8439	25.4244	30.6927	-2.54432	4.83837	5.58915
	333	28.8533	32.0766	23.3444	24.2014	24.6673	21.2067	16.8542	14.7122	9.13025	21.9122	24.0781	31.3951	1.58498	2.96663	3.14911
	1000	32.4868	33.3659	25.7472	24.2014	23.1366	21.2733	16.27	15.2964	10.8178	23.2585	22.6732	30.6342	-4.29614	-5.17205	1.83525
S492R-EGFR-COLO320DM	[mAB] nM	Cetuximab			Ctx-VY			Ctx-Y104D			huIgG control
	1	-7.99723	1.95898	6.03826	-1.36761	-0.98468	5.85339	0.685665	1.64988	1.5856	-1.32497	2.7894	-1.46444
	4	-7.99723	-1.01406	6.31482	-2.29759	-2.89934	5.19694	-0.92136	1.00707	-0.08571	7.04324	4.67225	0.069735
	12	-11.4543	4.51717	4.79373	8.91685	12.3632	17.8884	19.2629	15.5346	8.52796	4.60251	6.20642	-2.51046
	37	-8.6195	2.02812	5.48513	22.4289	25.547	28.0635	27.6837	27.3623	23.4412	4.81172	-0.13947	-7.39191
	111	-8.75778	4.37889	3.27264	27.2429	30.4157	31.5646	29.7407	31.5406	28.0051	3.83542	2.09205	-4.39331
	333	-7.92809	3.41092	8.18161	28.5011	28.9387	32.0569	29.0979	31.0906	30.1907	0.767085	3.9749	-5.78801
	1000	-8.41208	-2.88085	4.51717	30.2516	29.814	32.3851	30.1264	29.0979	29.8693	3.13808	3.69596	-2.09205
G465R-EGFR-COLO320DM	[mAB] nM	Cetuximab			Ctx-W52D			huIgG control
	1	2.02407	2.68052	-2.84464	-1.90321	1.03317	-4.13268	-1.30979	-0.45558	1.76538
	4	4.26696	2.29759	-4.32166	-3.48015	-0.10875	3.58891	3.41686	3.30296	2.67654
	12	3.88403	4.59519	-1.53173	0.598151	7.01468	11.093	-0.74032	4.95444	3.87244
	37	3.77462	2.02407	-1.75055	15.5519	20.8265	24.7961	2.90433	4.49886	1.65148
	111	3.44639	3.99343	-3.6105	18.7058	24.4233	25.938	3.5877	4.6697	3.4738
	333	2.84464	4.54048	-3.88403	21.1528	24.4698	25.6661	-1.02506	2.90433	3.64465
	1000	2.07877	3.66521	-1.09409	23.9261	24.4154	27.7325	-1.42369	0.911162	-0.74032

## Sheet: Figure 6d
WT-EGFR-eGFP-HEK293T	[mAB] nM	Cetuximab			Ctx-VY			Ctx-Y104D			Ctx-W52D			huIgG control
	0.001	-4.15522	1.0984	1.00371	-1.91274	1.42035	-1.13628	1.76123	1.38247	1.17415	-1.62867	1.51504	-2.13999	-2.83253	2.32263	-3.28901
	0.01	5.53398	-1.70442	1.42035	2.29149	1.78017	1.57185	1.40141	1.19309	1.36353	1.55291	1.59079	1.87486	-1.46956	-0.11423	-2.72918
	0.1	4.22317	1.95804	9.10954	4.26104	3.01114	3.03008	1.68548	1.4961	1.43929	2.67025	2.74601	3.04901	3.56893	-1.63726	0.570728
	1	7.25658	10.446	12.9157	9.07129	3.95395	7.00705	3.16264	3.5414	3.06795	8.04864	7.59413	9.98031	0.769769	-2.93184	2.89765
	10	14.5065	15.0178	18.5403	9.73412	11.9688	14.4497	6.09803	5.189	4.3368	10.7568	12.3854	14.1656	1.74947	3.23645	-1.18964
	30	19.1084	20.0364	21.1916	15.1504	16.779	18.7865	9.26067	7.76457	7.15855	15.749	15.264	17.2525	1.46956	0.342683	1.04968
	100	17.9491	21.6082	12.3847	16.798	13.192	18.3698	12.4612	12.1582	10.7757	16.6654	17.3661	18.7865	-2.37475	2.47493	2.86914
S492R-EGFR-eGFP-HEK293T	[mAB] nM	Cetuximab			Ctx-VY			Ctx-Y104D			huIgG control
	0.001	-4.55426	0.532946	-1.64729	-4.36874	0.493957	-1.39689	-0.74977	-1.87441	-4.54545	4.21775	-5.93428	-5.89621
	0.01	-2.18023	-2.90698	0.436047	0.58056	-0.282721	1.17966	0.669166	1.96626	3.37207	-5.49289	0.53948	4.30673
	0.1	-2.42248	0.678295	-1.73546	7.4854	1.78667	5.52731	6.82287	2.8866	2.18369	-4.75723	-1.66748	-0.04904
	1	-3.34302	0.823643	2.37403	6.35177	7.17623	9.75266	15.4171	9.9344	11.3402	-2.7023	-1.22609	-4.90436
	10	-1.11434	0.290698	5.28101	14.4967	15.5273	17.1762	13.1678	9.51265	15.1359	-5.34576	-0.93183	3.92349
	30	1.84109	4.60271	1.74419	15.1151	14.7028	15.6304	14.8547	10.2156	10.4967	-1.95307	-0.69985	2.55027
	100	3.43992	2.37403	-2.71318	17.3823	15.4243	16.5579	19.0722	9.79381	17.5445	-4.615	-1.6724	0.7896
G465R-EGFR-eGFP-HEK293T	[mAB] nM	Cetuximab			Ctx-W52D			huIgG control
	0.001	0.441136	0.523849	-0.964985	0.630609	0.485084	-1.33398	0.137584	0.776134	-0.824642
	0.01	1.92997	2.59167	2.23873	3.83237	3.58423	4.99035	1.13995	0.339559	0.698766
	0.1	-0.303281	2.0954	3.58423	9.37414	8.62972	6.64461	-1.77056	-0.533592	0.994422
	1	2.59167	0.606562	3.83237	11.218	11.9382	7.8853	0.921659	-1.33398	1.21271
	10	-1.87483	2.50896	1.02013	13.6752	12.4345	13.7073	-3.37133	0.630609	0.485084
	30	0.854701	2.01268	5.81748	17.48	15.2468	15.2279	-0.75188	0.194033	3.90492
	100	-0.799559	4.74221	6.81004	14.3369	16.4047	14.5851	-1.33398	3.39559	4.99636

## Sheet: Figure 6e
WT-EGFR-NIH3T3	Cetuximab	Ctx-VY	Ctx-Y104D	Ctx-W52D	huIgG control
	10.9557	9.42312	9.30411	16.5501	-3.7296
	18.1818	15.3846	14.2191	14.3092	-0.2331
	19.5804	19.3473	19.1142	16.0839	3.9627
S492R-EGFR-NIH3T3	Cetuximab	Ctx-VY	Ctx-Y104D	huIgG control
	6.13749	15.7831	15.5505	-1.13507
	6.35641	12.1453	16.5721	4.6538
	11.1237	15.891	15.78	6.69693
G465R-EGFR-NIH3T3	Cetuximab	Ctx-W52D	huIgG control
	5.48043	17.7224	3.91459
	5.19573	19.2883	5.33808
	6.47687	14.7331	5.76513

## Sheet: Figure 7
Figure 7b	days	Cetuximab					Ctx-VY					Ctx-Y04D					Ctx-W52D					PBS
	0	71.152	81.8961	92.222	86.8412	76.0427	85.9832	79.9711	81.8989	107.542	80.2161	90.7411	71.7847	91.8956	77.0939	136.768	94.864	102.603	92.4137	89.4906	44.904	80.0336	79.1267	85.2325	75.732	76.3481
	2	117.504	112.863	101.294	118.778	122.269	105.403	104.647	138.471	146.562	137.258	115.982	101.881	102.313	163.375	186.432	128.137	133.536	138.575	91.2691	73.1432	121.433	174.157	147.852	165.439	139.144
	4	107.545	149.398	184.715	183.521	183.398	186.381	153.314	156.626	98.8715	167.909	197.673	137.167	133.022	224.179	186.339	57.4585	126.918	131.75	183.062	121.645	219.771	229.552	305.563	257.183	225.975
	6	218.81	180.211	206.626	109.925	220.589	113.448	197.925	176.753	176.824	219.796	299.524	197.415	279.18	129.979	162.897	95.1184	190.498	190.424	123.394	199.339	518.249	339.818	369.115	446.117	408.065
	8	244.239	245.105	102.689	348.899	230.386	263.861	169.585	245.993	260.316	261.897	411.484	264.299	205.724	200.806	409.912	210.769	221.098	112.252	197.251	270.251	685.534	656.593	542.704	583.48	492.938
	10	248.331	330.844	426.88	160.846	373.971	356.213	330.285	336.008	195.861	320.279	693.85	491.725	452.38	269.419	248.516	323.956	324.333	89.3262	313.558	220.83	904.082	788.621	856.618	729.197	881.095
	12	350.067	461.114	364.838	185.65	433.349	417.815	663.376	442.039	501.755	293.681	611.878	293.144	613.195	638.595	400.63	422.184	360.182	187.871	455.818	299.061	866.809	1298.52	1074.77	1148.69	957.286
	14	394.983	556.366	431.364	614.312	217.558	293.581	672.137	486.232	612.724	475.438	464.863	804.627	607.53	730.4	362.012	334.75	422.43	263.806	261.414	440.892	1283.74	1177.14	1186.68	1943	1372.82
	16	592.576	504.785	484.53	255.379	394.554	450.846	831.315	394.577	741.108	622.768	464.196	916.882	829.823	522.122	727.339	510.122	575.483	548.364	222.994	250.316	2300.09	1648.04	1437.9	1358.84	1614.81
	18	641.918	320.097	605.265	759.964	561.241	490.521	818.002	565.622	659.7	862.803	844.639	538.765	1105.61	644.566	870.394	596.789	655.206	509.843	343.771	336.571	2023.1	1660.61	2592.67	1644.02	1517.79
	20	591.826	654.909	559.715	348.51	620.618	1013.37	933.335	722.748	538.885	566.717	903.525	914.949	1595.64	663.533	877.945	356.74	648.026	828.702	600.599	436.409	3015.32	2032.35	1598.26	2540.13	2257.39
Figure 7c	Cetuximab	Ctx-VY	Ctx-Y104D	Ctx-W52D	PBS
	0.3	0.34	0.49	0.3	1.03
	0.34	0.56	0.46	0.36	0.88
	0.19	0.53	0.65	0.52	1.19
	0.38	0.33	0.68	0.43	1.28
	0.28	0.51	0.43	0.33	1.22
Figure 7d	days	Cetuximab					Ctx-VY					Ctx-Y104D					Ctx-W52D					PBS
	0	23.99	22.3	22.18	22.5	21.88	22.1	21.77	22.08	20.05	21.85	24.21	20.84	22.16	22.25	20.93	21.35	23.9	21.9	21.59	24.7	21.36	22.25	24.5	23.8	24.3
	2	22.67	23	24.04	22.6	23.02	22.37	22.55	20.1	22.43	22.45	21.4	22.45	22.13	24.3	21.05	21.97	21.81	24.4	24.52	21.49	24.68	22.64	25.44	21.53	22.61
	4	24.58	22.74	22.44	22.33	21.88	22.81	22.89	22.78	23.02	20.97	21.93	22.36	21.94	24.35	21.1	22.04	24.27	21.74	21.63	24.76	24.19	25.49	22.44	21.59	24.78
	6	22.53	22.51	22.22	24.85	22.8	22.5	21.05	23.21	22.58	22.63	21.86	22.36	24.78	21.15	22.82	21.58	24.2	22.69	24.4	21.72	23.25	24.24	25.64	22.12	24.62
	8	23.53	23.08	24.89	22.27	22.76	22.52	23.03	23.35	21.24	23.71	24.65	22.69	22.43	21.78	22.06	22.34	22.27	21.94	24.34	25.19	23.32	22.98	26.27	25.08	25.02
	10	23.03	23.53	22.88	24.53	22.09	22.77	21.26	23.36	22.46	23.46	22.16	25	22.44	22.88	21.45	22.34	22.46	21.58	25.78	24.94	23.87	26.81	26.2	25.77	22.85
	12	23.37	22.82	22.97	24.35	22.22	23.03	20.98	24.18	22.61	22.85	22.75	20.89	21.64	25.07	21.91	22.26	25.51	20.88	22.44	24.31	25.92	25.34	22.53	23.22	24.71
	14	23.68	24.06	24.22	23.66	24.92	24.28	22.64	24.3	23.26	24.63	23.16	22.95	23.71	25.46	21.92	25.04	23.51	21.81	25.04	22.71	24.1	26.26	27.02	26.13	23.43
	16	23.51	23.96	23.69	24.86	23.87	24.44	22.15	23.7	23.68	25.02	22.35	23.26	23.51	23.28	25.82	25.63	23.35	22.83	21.05	24.93	26.23	23.13	26.36	27.06	23.78
	18	23.84	25.48	24.08	23.84	23.92	24.57	22.64	24.04	24.65	23.63	23.21	22	23.51	23.01	25.88	22.88	23.68	25.48	21.93	25.37	24.23	26.23	26.48	23.52	26.59
	20	24.38	24.15	24.07	25.33	24.18	23.82	22.43	25.15	24.42	24.31	23.57	26.03	24.08	23.07	23.87	22.33	22.99	23.89	25.9	25.13	24.39	23.63	27.31	26.89	26.57
Figure 7f	days	Cetuximab					Ctx-W52D					PBS
	0	51.7946	37.6977	47.3715	45.4506	29.7422	45.5598	46.0688	39.1526	42.7561	54.7947	22.7288	46.379	62.8366	56.2467	55.8689
	2	69.8034	54.0366	70.1572	70.1572	36.7701	54.8362	69.5201	67.7891	101.823	78.6627	74.9676	51.9383	140.709	48.4281	81.168
	4	151.068	95.4967	104.625	113.86	87.9108	87.0168	98.5501	101.82	174.016	96.2401	227.015	115.341	88.5675	84.9645	115.89
	6	181.055	222.343	106.496	152.016	127.179	100.615	170.399	90.2921	101.723	131.551	174.718	112.306	423.901	202.012	175.057
	8	208.976	160.004	193.886	204.044	163.538	154.003	171.587	166.488	178.087	154.791	291.857	304.171	343.873	462.565	740.45
	10	254.205	370.415	202.929	233.891	269.518	187.392	232.658	231.085	218.605	274.467	514.226	1164.64	501.125	566.899	457.641
	12	381.397	673.752	267.964	335.325	362.733	296.426	240.997	398.441	323.735	298.761	1426.59	1121.36	945.878	1064.06	853.764
	14	524.269	752.297	466.031	446.851	458.847	280.763	333.838	331.459	406.294	385.382	1724.58	890.043	1161.43	1333.8	912.088
	16	769.396	708.989	675.869	676.313	742.444	371.839	405.626	469.944	454.203	510.959	1325.73	1496.41	1290.49	1415.86	1756.57
	18	683.39	703.462	602.197	865.783	1218.64	402.218	498.59	466.544	398.936	520.839	1971.5	1405.57	2171.64	1558.76	1755.52
Figure 7g	Cetuximab	Ctx-W52D	PBS
	0.87	0.27	1.51
	0.41	0.33	1.45
	0.55	0.25	0.94
	0.65	0.31	1.13
	0.54	0.26	1.27
Figure 7h	days	Cetuximab					Ctx-W52D					PBS
	0	19.54	20.96	24.22	21.58	22.45	21.76	21.31	23.26	20.18	19.76	24.33	25.02	23.48	19.91	19.94
	2	21.33	23.8	20.28	22.75	18.93	21.07	20.75	20.37	19.51	23.95	24.85	24.11	24.43	20.44	20.36
	4	19.51	23.39	20.79	21.27	23.86	23.54	20.92	20.57	19.33	21.23	24.08	20.82	20.49	24.44	24.88
	6	20.88	19.43	24.16	21.26	22.9	21.35	19.68	21.02	21.54	23.26	20.45	20.64	23.98	24.52	25.01
	8	19.97	22.19	21.08	23.53	24.75	21.6	21.67	23.86	20.1	21.47	21.1	24.48	25.85	21.29	24.77
	10	21.01	19.73	22.03	23.34	24.28	21.17	21.88	23.93	21.63	19.94	25.01	24.6	21.1	25.46	21.25
	12	21.45	20.06	24.97	22.36	22.96	24.31	21.68	20.02	22.67	21.55	25.06	21.76	25.53	25.93	21.28
	14	20.99	20.06	22.66	24.29	21.9	21.68	24.46	22.36	20.06	22.02	24.95	21.66	25.48	21.67	25.51
	16	23.44	22.9	25.49	21.65	20.32	22.81	22.33	24.16	22.74	20.61	25.76	25.08	22.26	26.26	22.21
	18	22.89	23.29	26.84	21.61	20.48	22.38	20.16	22.98	23.29	24.76	25.32	26.05	22.37	22.47	26.31
Figure 7j	days	Cetuximab					Ctx-VY					Ctx-Y04D					Ctx-W52D					PBS
	0	52.8413	53.4561	60.5973	68.5998	49.284	47.9992	52.3597	49.9023	64.3868	61.2972	63.8455	79.6679	58.3694	54.5963	61.5883	42.7755	56.3295	65.0919	66.6073	61.4922	47.8953	52.7756	65.6709	66.3186	51.3875
	2	65.5442	60.2288	42.9477	52.35	62.9797	47.5057	58.7797	49.2733	61.9729	47.4434	60.7292	70.8526	48.4566	94.0245	50.0526	47.6847	56.1798	60.0105	76.1289	62.6875	52.0857	53.9685	53.8984	51.969	47.5914
	4	54.2135	69.6565	48.9061	57.5159	35.9009	60.7751	34.0305	54.137	41.2885	87.5971	77.3652	38.5118	83.49	76.0945	66.1374	59.1897	54.9991	47.371	66.085	61.6129	112.031	129.637	49.709	76.5153	128.607
	6	33.1283	61.6604	62.139	53.1277	45.4597	66.025	56.6729	38.3748	34.7391	68.8632	78.4171	49.3994	59.7906	55.9021	78.416	63.0084	60.8653	73.2461	76.4114	51.4947	92.5751	109.078	73.7525	158.02	120.172
	8	52.421	62.5215	83.5777	89.7544	86.1114	84.7311	98.1938	51.735	71.75	114.231	81.8231	108.452	129.129	115.628	56.603	71.1771	89.3829	83.9734	96.3672	70.0789	237.22	176.405	139.859	270.606	249.238
	10	87.2712	73.0075	85.9687	96.1921	88.5453	124.126	70.182	130.343	125.079	78.0254	125.616	137.399	76.2103	121.627	133.947	94.4571	156.911	98.3053	115.481	112.846	310.857	234.209	357.02	157.73	399.562
	12	94.5646	103.635	98.5557	98.3407	109.367	95.0534	157.774	185.989	165.635	134.536	159.073	139.954	219.812	214.746	204.775	167.134	122.074	109.906	125.328	150.337	554.445	434.248	307.895	606.654	456.007
	14	139.424	131.026	128.354	170.22	167.19	217.21	273.031	186.38	246.332	167.792	209.933	328.683	283.576	216.428	268.985	188.396	206.019	227.015	166.16	180.769	1007.78	737.434	1222.51	640.284	600.509
	16	142.486	140.932	195.707	203.233	229.781	278.921	173.124	348.214	207.997	224.132	344.168	264.247	389.977	274.216	293.567	211.15	293.513	200.392	205.821	218.813	948.423	1445.99	983.606	1221.75	843.466
	18	243.279	259.974	247.064	318.65	293.026	439.38	468.585	318.377	486.889	440.132	429.142	514.62	368.022	361.011	465.432	252.914	344.772	454.781	328.373	360.44	1532.97	1287.18	2688.16	1733.79	2341.48
	20	286.198	373.754	434.391	396.827	390.944	720.355	387.538	391.082	710.003	586.01	546.155	491.755	632.86	437.182	779.433	498.342	509.716	530.685	452.463	362.786	2503.99	2043.93	1447.32	2484.74	2415.7
	22	381.304	326.736	401.409	412.548	600.45	659.177	738.225	374.143	532.246	564.058	825.836	469.633	814.923	499.376	701.626	421.713	678.178	611.163	543.267	589.852	2747.13	2763.85	1601.15	2340.35	2089.32
Figure 7k	Cetuximab	Ctx-VY	Ctx-Y104D	Ctx-W52D	PBS
	0.22	0.41	0.52	0.44	1.25
	0.3	0.45	0.43	0.27	1.51
	0.39	0.33	0.53	0.33	1.04
	0.26	0.24	0.31	0.37	1.69
	0.27	0.37	0.33	0.39	1.72
Figure 7l	days	Cetuximab					Ctx-VY					Ctx-Y104D					Ctx-W52D					PBS
	0	21.51	20.81	22.47	20.32	19.9	22.94	20.88	20.33	20.54	22.86	20.99	22.79	20.75	20.5	19.29	21.98	22.1	19.48	23.52	23.85	19.56	22.57	23.04	21.06	19.22
	2	22.53	21.53	20.5	20.54	20.14	22.5	20.65	22.73	20.36	20.73	22.42	20.08	19.1	20.59	20.51	19.28	22.98	22.42	24.05	23.81	19.43	22.34	21.18	19.24	23.35
	4	22.63	22.42	20.87	20.64	20.78	23.55	20.83	20.84	23.38	21.34	20.81	21.39	22.75	19.78	21.14	24.78	23.09	22.32	24.77	20.06	22.07	23.04	19.84	19.87	23.84
	6	22.33	20.92	21.41	22.94	20.66	21.24	23.63	23.43	20.72	21.49	21.11	21.23	20.87	19.61	23.01	22.92	22.47	25.04	20.17	24.73	19.64	22.29	19.86	23.18	23.72
	8	22.22	19.62	21.02	21.99	22.47	20.87	23.41	20.24	22.94	20.68	19.28	22.86	20.68	20.42	20.42	22.86	24.53	19.58	24.23	22.44	23.94	19.96	19.45	23.2	23.39
	10	22.44	22.38	21.05	21.02	19.79	20.89	23.42	23.65	20.44	20.58	21.08	20.06	20.99	19.71	22.93	22.72	22.02	23.85	24.44	19.85	22.98	20.13	24.27	19.49	23.69
	12	21.25	22	22.8	22.53	20.07	23.56	20.63	20.87	23.21	20.47	19.34	20.73	20.35	20.42	22.69	24.49	24.04	22.26	20.16	22.41	24.1	20.01	19.67	23.6	22.43
	14	22.88	20.39	22.27	23.01	21.98	21.96	23.01	23.98	22.26	20.81	21.13	20.84	21.3	20.02	23.19	23.02	23.23	24.86	20.38	25.62	24.28	22.86	23.98	20.79	20.32
	16	22.76	20.68	21.34	23.14	21.89	23.54	24.13	21.66	21.1	21.38	21.32	21.62	21.06	23.84	20.05	20.54	25.31	22.53	22.86	24.98	20.71	23.71	22.28	23.87	20.11
	18	22.74	22.09	20.47	23.14	21.39	24.16	21.47	24.03	21.98	21.41	21.58	21.56	23.47	20.61	21.37	24.79	21.07	25.54	22.68	23.09	20.97	20.42	24.1	23.26	23.47
	20	22.05	21.03	22.33	21.16	23.51	24.47	24.32	21.34	21.88	21.62	23.1	22.09	20.75	20.29	21.89	20.49	23.3	26.55	22.63	24.84	20.91	22.98	20.65	23.37	23.75
	22	20.38	22.69	23.08	21.19	23.86	22.66	24.86	24.75	21.6	21.54	21.97	20.67	22.16	24.17	22.33	25.49	21.37	23.84	26.22	23.41	23.95	24.4	20.84	21.16	23.32
Figure 7n	days	Cetuximab					Ctx-VY					Ctx-Y104D					PBS
	0	40.5816	24.0601	25.5125	32.6681	23.898	29.8261	16.6458	31.6924	20.9698	19.1239	22.9379	30.2518	21.3698	29.6312	26.4308	35.2578	43.1649	32.5748	43.627	20.0868
	3	40.5093	47.1535	32.9059	41.2914	40.0116	34.1659	31.8803	42.0332	42.0487	43.3632	54.4547	36.2891	34.2837	42.0332	41.1629	31.6627	22.7922	34.0598	40.4951	46.8317
	6	39.6162	76.4022	67.9999	53.1853	58.202	23.958	38.2908	31.36	19.8927	25.3821	30.1935	29.9982	25.1143	29.0859	39.0086	75.7732	62.3881	118.506	92.4872	93.8762
	9	179.114	108.598	172.297	129.649	147.683	32.1562	41.5238	42.4346	32.6818	38.0279	44.0936	43.659	30.6425	89.3404	29.9528	194.099	198.489	528.105	222.008	160.004
	12	200.648	352.593	107.915	278.981	235.749	43.4951	84.9951	94.3763	88.7626	56.3879	125.56	49.4469	48.3356	46.8787	71.5275	342.997	668.944	392.903	235.006	399.597
	15	706.192	637.796	712.952	228.782	573.535	180.826	78.2973	133.244	123.589	199.327	276.316	84.3536	227.647	64.0844	98.267	915.376	612.537	761.711	877.077	1452.26
	18	992.387	1103.58	375.134	1131.7	1149.04	105.546	302.596	191.473	276.672	404.249	210.748	87.1396	472.767	166.377	88.7964	846.45	1124.26	1443.97	991.391	1914.37
	21	1631.26	1167.59	1381.11	474.576	1165.08	572.805	390.021	196.484	471.085	289.155	593.672	289.33	167.694	222.319	140.36	1587.47	1398.36	1765.47	1806.88	1123.44
	24	1738.39	2889.69	939.2	2078.68	1913.87	610.018	845.443	377.913	671.801	332.655	276.264	977.213	520.231	305.349	253.704	2169.39	2152.41	2433.05	2335.43	2038.24
	27	1085.76	3138.11	2155.24	2298.77	2169.26	946.38	487.12	637.15	948.151	592.684	1069.38	609.136	324.432	310.223	340.792	2595.9	2748.06	2527.08	2645.39	2399.53
Figure 7o	Cetuximab	Ctx-VY	Ctx-Y104D	PBS
	1.82	0.5	0.85	1.84
	1.44	0.67	0.37	1.75
	1.29	0.4	0.18	1.72
	1.5	0.33	0.12	1.73
	0.85	0.23	0.22	1.25
Figure 7p	days	Cetuximab					Ctx-VY					Ctx-Y104D					PBS
	0	19.26	21.36	20.76	21.56	20.36	20.74	20.4	21.85	22.61	19.28	20.18	20.1	20.43	23.34	20.65	20.15	20.21	20.16	19.82	21.05
	3	21.43	20.95	20.69	19.37	20.88	21.94	19.14	20.26	20.98	22.68	20.6	22.69	19.85	20.36	20.54	19.81	19.06	20.62	20.09	19.63
	6	19.3	21.19	22.5	20.36	20.55	19.3	19.26	19.59	19.19	22.16	20.28	20.58	20.81	19.56	21.24	20.42	21.78	19.45	22.13	20.77
	9	21.86	20.37	22.73	19.19	20.68	21.54	20.27	21.09	21.42	20.42	19.33	19.73	19.16	19.32	22.39	21.11	22.47	19.67	20.71	21.57
	12	19.95	22.3	20.92	23.52	21.45	21.63	20.45	21.53	20.89	21.03	20.18	20.01	22.89	20.06	20.05	22.88	20.64	21.25	21.93	21.09
	15	19.97	21.32	23.34	21.16	21.33	20.62	21.41	20.23	21.43	20.23	19.75	19.96	19.84	19.94	22.25	23.09	21.89	21.35	20.8	21.1
	18	22.56	24.29	21.74	20.47	22.15	22.06	21.63	20.98	21.68	20.9	20.74	20.52	21.02	20.42	22.87	22.97	23.54	21.35	22.31	21.35
	21	20.73	23.39	25.04	22.1	22.87	22.46	21.51	22.52	20.74	21.71	20.97	21.13	21.3	20.93	23.36	22.51	24.18	21.83	21.84	23.17
	24	23.57	21.44	21.7	24.59	22.54	20.45	20.7	21.49	22.27	22.13	20.48	20.65	21.2	23.44	20.38	23.5	24.91	22.67	22.02	22.3
	27	22.43	22.3	24.65	25.51	23.67	22.35	23.12	22.41	21.25	21.75	21.42	22.01	21.57	20.93	23.61	25.99	24.61	23.56	22.66	22.87
Figure 7r	days	Cetuximab					Ctx-W52D					PBS
	0	22.8236	25.4016	27.8033	41.8512	29.7194	34.2945	37.6767	22.1112	22.2648	26.2265	32.4255	54.3718	37.3064	43.2285	30.2071
	3	73.1105	31.249	49.4121	44.4332	38.9642	34.8411	49.4306	19.3642	44.1987	31.9773	72.4828	33.9497	94.1163	88.2387	46.9689
	6	102.228	162.874	78.1112	82.8288	64.639	30.8767	31.2238	20.0163	34.2422	67.5689	53.4089	224.156	72.069	47.1517	176.835
	9	228.206	211.206	358.347	186.631	122.98	34.1268	38.8994	50.3756	88.5139	128.943	203.732	59.9788	118.931	533.016	552.129
	12	420.873	364.751	511.389	350.699	664.676	37.9688	110.642	66.1086	162.502	63.4522	962.97	224.464	444.915	105.338	985.178
	15	1107.63	1112.05	1292.86	755.627	1189.7	283.023	122.665	52.6361	219.164	151.616	524.746	366.236	1251.59	2048.13	1637.34
	18	1948.92	1768.89	902.79	1888.3	1850.69	300.301	72.2579	122.518	412.85	498.388	2893.63	1094.05	1488.07	870.964	2239.24
	21	2199.16	2106.75	1895.43	1993.13	1225.69	745.941	226.4	536.478	90.571	460.916	1309.9	1326.75	1742.31	2564.08	3794.35
	24	2648.15	2802.75	2032.95	3496.53	2569.3	343.855	836.083	1338.71	170.528	696.96	2217.12	1910.3	3113.6	4489.43	4325.98
Figure 7s	Cetuximab	Ctx-W52D	PBS
	2.07	1.16	3.59
	1.98	0.53	1.35
	1.95	0.63	2.68
	2.16	0.21	1.13
	1.3	0.34	2.13
Figure 7t	days	Cetuximab					Ctx-W52D					PBS
	0	18.47	20.63	21.58	23.59	20.31	20.74	21.19	22.23	23.27	22.47	20.52	22.8	22.16	20.72	20.27
	3	23.21	18.42	21.36	20.75	20.98	22.77	21.5	20.26	21.92	22.11	21.46	20.39	20.4	22.98	20.4
	6	21.42	22.34	22.07	21.68	20.19	22.67	22.43	23.86	21.05	18.23	20.94	21.1	20.2	20.52	22.55
	9	22.08	21.1	21.45	22.32	20.07	23.58	22.85	22.03	21	18.46	20.22	21.04	20.66	22.81	21.42
	12	22.41	22.4	21.96	20.56	21.73	21.36	23.74	23.88	19.12	22.5	23.26	20.98	20.68	21.65	21.98
	15	20.16	21.44	22.37	22.31	21.37	21.31	23.9	23.35	18.65	22.47	21.33	21.36	20.51	24.32	22.35
	18	21.49	23.03	21.58	21.26	23.55	24.74	22.15	19.71	24.91	23.45	25.52	21.23	21.2	22.7	23.17
	21	23.38	22.14	21.35	22.68	21.35	25.35	22.78	25.26	23.11	20.24	22.46	23.18	23.09	24.04	26.17
	24	21.56	22.11	23.73	23.07	22.55	25.61	25.29	20.84	22.6	23.18	23.13	23.24	22.64	26.47	24

[truncated: 5 more sheets: Supplementary Figure 2, Supplementary Figure 3, Supplementary Figure 4, Supplementary Figure 7, Supplementary Figure 8]
